# Supplementary material for: Evolutionary diversification of Pseudomonas aeruginosa in an artificial sputum model
Source: BMC Microbiol. 2017 Jan 5;17:3. doi: 10.1186/s12866-016-0916-z (PMC5216580; doi:10.1186/s12866-016-0916-z)
Supplement: Additional file 1: — Phenotypic data from this study. (XLSX 139 kb) [file 12866_2016_916_MOESM1_ESM.xlsx]

## Sheet: Swimming
			Diameter (mm)
Treatment	Population number	Isolate number	Replicate 1	Replicate 2	Mean	Classification (Deficient<20 mm≤Wild type)
Control	1	1	16	9	12.5	Deficient
Control	1	2	10	7	8.5	Deficient
Control	1	3	22	20	21	Wild type
Control	1	4	13	12	12.5	Deficient
Control	1	5	16	14	15	Deficient
Control	1	6	28	21	24.5	Wild type
Control	1	7	18	13	15.5	Deficient
Control	1	8	14	10	12	Deficient
Control	1	9	16	11	13.5	Deficient
Control	1	10	12	9	10.5	Deficient
Control	1	11	9	4	6.5	Deficient
Control	1	12	6	13	9.5	Deficient
Control	1	13	13	14	13.5	Deficient
Control	1	14	14	10	12	Deficient
Control	1	15	9	6	7.5	Deficient
Control	1	16	11	8	9.5	Deficient
Control	1	17	10	16	13	Deficient
Control	1	18	11	4	7.5	Deficient
Control	1	19	30	25	27.5	Wild type
Control	1	20	17	12	14.5	Deficient
Control	1	21	16	8	12	Deficient
Control	1	22	20	19	19.5	Deficient
Control	1	23	15	16	15.5	Deficient
Control	1	24	10	6	8	Deficient
Control	1	25	13	16	14.5	Deficient
Control	1	26	17	11	14	Deficient
Control	1	27	23	11	17	Deficient
Control	1	28	17	10	13.5	Deficient
Control	1	29	15	15	15	Deficient
Control	1	30	14	14	14	Deficient
Control	1	31	12	10	11	Deficient
Control	1	32	8	6	7	Deficient
Control	1	33	11	12	11.5	Deficient
Control	1	34	13	11	12	Deficient
Control	1	35	17	16	16.5	Deficient
Control	1	36	16	20	18	Deficient
Control	1	37	16	19	17.5	Deficient
Control	1	38	18	12	15	Deficient
Control	1	39	14	12	13	Deficient
Control	1	40	22	21	21.5	Deficient
Control	2	1	15	14	14.5	Deficient
Control	2	2	13	8	10.5	Deficient
Control	2	3	25	23	24	Wild type
Control	2	4	21	18	19.5	Deficient
Control	2	5	21	15	18	Deficient
Control	2	6	26	21	23.5	Wild type
Control	2	7	4	3	3.5	Deficient
Control	2	8	21	16	18.5	Deficient
Control	2	9	20	14	17	Deficient
Control	2	10	2	3	2.5	Deficient
Control	2	11	27	22	24.5	Wild type
Control	2	12	30	21	25.5	Wild type
Control	2	13	15	16	15.5	Deficient
Control	2	14	15	19	17	Deficient
Control	2	15	16	6	11	Deficient
Control	2	16	13	12	12.5	Deficient
Control	2	17	14	16	15	Deficient
Control	2	18	3	4	3.5	Deficient
Control	2	19	7	12	9.5	Deficient
Control	2	20	22	18	20	Wild type
Control	2	21	18	16	17	Deficient
Control	2	22	4	3	3.5	Deficient
Control	2	23	24	23	23.5	Wild type
Control	2	24	14	16	15	Deficient
Control	2	25	18	24	21	Wild type
Control	2	26	16	19	17.5	Deficient
Control	2	27	20	27	23.5	Wild type
Control	2	28	21	23	22	Wild type
Control	2	29	14	5	9.5	Deficient
Control	2	30	21	22	21.5	Wild type
Control	2	31	12	13	12.5	Deficient
Control	2	32	3	3	3	Deficient
Control	2	33	15	20	17.5	Deficient
Control	2	34	18	19	18.5	Deficient
Control	2	35	9	4	6.5	Deficient
Control	2	36	24	24	24	Wild type
Control	2	37	21	24	22.5	Wild type
Control	2	38	20	20	20	Wild type
Control	2	39	17	21	19	Deficient
Control	2	40	28	28	28	Wild type
Control	3	1	16	17	16.5	Deficient
Control	3	2	16	8	12	Deficient
Control	3	3	15	13	14	Deficient
Control	3	4	17	10	13.5	Deficient
Control	3	5	6	6	6	Deficient
Control	3	6	6	3	4.5	Deficient
Control	3	7	16	11	13.5	Deficient
Control	3	8	17	12	14.5	Deficient
Control	3	9	10	10	10	Deficient
Control	3	10	9	10	9.5	Deficient
Control	3	11	10	12	11	Deficient
Control	3	12	8	5	6.5	Deficient
Control	3	13	12	9	10.5	Deficient
Control	3	14	7	7	7	Deficient
Control	3	15	9	10	9.5	Deficient
Control	3	16	NA	NA	NA	NDeficient
Control	3	17	17	12	14.5	Deficient
Control	3	18	15	15	15	Deficient
Control	3	19	8	10	9	Deficient
Control	3	20	10	7	8.5	Deficient
Control	3	21	10	12	11	Deficient
Control	3	22	7	9	8	Deficient
Control	3	23	3	3	3	Deficient
Control	3	24	9	9	9	Deficient
Control	3	25	20	20	20	Wild type
Control	3	26	15	12	13.5	Deficient
Control	3	27	15	12	13.5	Deficient
Control	3	28	20	4	12	NDeficient
Control	3	29	23	18	20.5	Wild type
Control	3	30	18	14	16	Deficient
Control	3	31	4	4	4	Deficient
Control	3	32	7	10	8.5	Deficient
Control	3	33	11	12	11.5	Deficient
Control	3	34	14	12	13	Deficient
Control	3	35	10	8	9	Deficient
Control	3	36	15	12	13.5	Deficient
Control	3	37	5	NA	5	Deficient
Control	3	38	9	4	6.5	Deficient
Control	3	39	7	10	8.5	Deficient
Control	3	40	3	2	2.5	Deficient
Control	4	1	10	8	9	Deficient
Control	4	2	14	13	13.5	Deficient
Control	4	3	17	15	16	Deficient
Control	4	4	10	20	15	Deficient
Control	4	5	10	11	10.5	Deficient
Control	4	6	8	8	8	Deficient
Control	4	7	22	23	22.5	Wild type
Control	4	8	24	22	23	Wild type
Control	4	9	16	13	14.5	Deficient
Control	4	10	16	17	16.5	Deficient
Control	4	11	10	9	9.5	Deficient
Control	4	12	14	12	13	Deficient
Control	4	13	10	8	9	Deficient
Control	4	14	15	12	13.5	Deficient
Control	4	15	8	9	8.5	Deficient
Control	4	16	13	10	11.5	Deficient
Control	4	17	9	8	8.5	Deficient
Control	4	18	19	9	14	Deficient
Control	4	19	21	17	19	Deficient
Control	4	20	11	8	9.5	Deficient
Control	4	21	7	9	8	Deficient
Control	4	22	20	23	21.5	Wild type
Control	4	23	16	18	17	Deficient
Control	4	24	12	19	15.5	Deficient
Control	4	25	10	14	12	Deficient
Control	4	26	19	34	26.5	Wild type
Control	4	27	18	19	18.5	Deficient
Control	4	28	13	18	15.5	Deficient
Control	4	29	21	20	20.5	Wild type
Control	4	30	9	10	9.5	Deficient
Control	4	31	10	14	12	Deficient
Control	4	32	21	28	24.5	Wild type
Control	4	33	8	13	10.5	Deficient
Control	4	34	8	13	10.5	Deficient
Control	4	35	15	20	17.5	Deficient
Control	4	36	15	20	17.5	Deficient
Control	4	37	NA	10	10	Deficient
Control	4	38	11	17	14	Deficient
Control	4	39	7	7	7	Deficient
Control	4	40	12	19	15.5	Deficient
Control	5	1	9	9	9	Deficient
Control	5	2	10	8	9	Deficient
Control	5	3	11	15	13	Deficient
Control	5	4	10	8	9	Deficient
Control	5	5	20	15	17.5	Deficient
Control	5	6	11	9	10	Deficient
Control	5	7	20	22	21	Wild type
Control	5	8	24	20	22	Wild type
Control	5	9	23	20	21.5	Wild type
Control	5	10	13	10	11.5	Deficient
Control	5	11	12	12	12	Deficient
Control	5	12	19	20	19.5	Wild type
Control	5	13	16	12	14	Deficient
Control	5	14	12	12	12	Deficient
Control	5	15	17	17	17	Deficient
Control	5	16	5	7	6	Deficient
Control	5	17	18	20	19	Deficient
Control	5	18	13	11	12	Deficient
Control	5	19	9	11	10	Deficient
Control	5	20	16	NA	16	Deficient
Control	5	21	16	20	18	Deficient
Control	5	22	9	12	10.5	Deficient
Control	5	23	9	8	8.5	Deficient
Control	5	24	12	10	11	Deficient
Control	5	25	7	11	9	Deficient
Control	5	26	8	12	10	Deficient
Control	5	27	7	7	7	Deficient
Control	5	28	9	11	10	Deficient
Control	5	29	20	22	21	Wild type
Control	5	30	19	23	21	Wild type
Control	5	31	16	19	17.5	Deficient
Control	5	32	5	9	7	Deficient
Control	5	33	9	12	10.5	Deficient
Control	5	34	30	11	20.5	NDeficient
Control	5	35	8	10	9	Deficient
Control	5	36	4	7	5.5	Deficient
Control	5	37	7	10	8.5	Deficient
Control	5	38	17	21	19	Deficient
Control	5	39	18	18	18	Deficient
Control	5	40	14	12	13	Deficient
Control	6	1	7	4	5.5	Deficient
Control	6	2	25	21	23	Wild type
Control	6	3	6	7	6.5	Deficient
Control	6	4	12	7	9.5	Deficient
Control	6	5	3	4	3.5	Deficient
Control	6	6	4	3	3.5	Deficient
Control	6	7	19	16	17.5	Deficient
Control	6	8	25	20	22.5	Wild type
Control	6	9	6	5	5.5	Deficient
Control	6	10	25	21	23	Wild type
Control	6	11	23	21	22	Wild type
Control	6	12	5	3	4	Deficient
Control	6	13	13	8	10.5	Deficient
Control	6	14	6	6	6	Deficient
Control	6	15	2	6	4	Deficient
Control	6	16	4	4	4	Deficient
Control	6	17	4	5	4.5	Deficient
Control	6	18	4	3	3.5	Deficient
Control	6	19	3	4	3.5	Deficient
Control	6	20	6	5	5.5	Deficient
Control	6	21	4	7	5.5	Deficient
Control	6	22	5	5	5	Deficient
Control	6	23	6	6	6	Deficient
Control	6	24	7	3	5	Deficient
Control	6	25	6	7	6.5	Deficient
Control	6	26	3	3	3	Deficient
Control	6	27	5	4	4.5	Deficient
Control	6	28	6	4	5	Deficient
Control	6	29	6	3	4.5	Deficient
Control	6	30	23	14	18.5	Deficient
Control	6	31	13	11	12	Deficient
Control	6	32	5	5	5	Deficient
Control	6	33	22	18	20	Wild type
Control	6	34	16	13	14.5	Deficient
Control	6	35	6	5	5.5	Deficient
Control	6	36	6	3	4.5	Deficient
Control	6	37	5	4	4.5	Deficient
Control	6	38	4	5	4.5	Deficient
Control	6	39	5	5	5	Deficient
Control	6	40	4	5	4.5	Deficient
Phage	7	1	19	10	14.5	Deficient
Phage	7	2	16	7	11.5	Deficient
Phage	7	3	17	13	15	Deficient
Phage	7	4	27	21	24	Wild type
Phage	7	5	33	22	27.5	Wild type
Phage	7	6	20	20	20	Wild type
Phage	7	7	25	25	25	Wild type
Phage	7	8	10	9	9.5	Deficient
Phage	7	9	24	22	23	Wild type
Phage	7	10	30	23	26.5	Wild type
Phage	7	11	18	15	16.5	Deficient
Phage	7	12	18	16	17	Deficient
Phage	7	13	14	11	12.5	Deficient
Phage	7	14	23	15	19	Deficient
Phage	7	15	18	16	17	Deficient
Phage	7	16	25	21	23	Wild type
Phage	7	17	29	18	23.5	Wild type
Phage	7	18	30	19	24.5	Wild type
Phage	7	19	18	19	18.5	Deficient
Phage	7	20	35	27	31	Wild type
Phage	7	21	23	15	19	Deficient
Phage	7	22	31	16	23.5	Wild type
Phage	7	23	19	10	14.5	Deficient
Phage	7	24	20	12	16	Deficient
Phage	7	25	19	15	17	Deficient
Phage	7	26	19	12	15.5	Deficient
Phage	7	27	21	12	16.5	Deficient
Phage	7	28	29	19	24	Wild type
Phage	7	29	24	19	21.5	Wild type
Phage	7	30	16	11	13.5	Deficient
Phage	7	31	23	16	19.5	Deficient
Phage	7	32	26	22	24	Wild type
Phage	7	33	26	21	23.5	Wild type
Phage	7	34	32	21	26.5	Wild type
Phage	7	35	25	20	22.5	Wild type
Phage	7	36	15	8	11.5	Deficient
Phage	7	37	19	14	16.5	Deficient
Phage	7	38	21	15	18	Deficient
Phage	7	39	24	20	22	Wild type
Phage	7	40	16	13	14.5	Deficient
Phage	8	1	17	9	13	Deficient
Phage	8	2	17	12	14.5	Deficient
Phage	8	3	17	14	15.5	Deficient
Phage	8	4	22	12	17	Deficient
Phage	8	5	29	21	25	Wild type
Phage	8	6	29	22	25.5	Wild type
Phage	8	7	17	12	14.5	Deficient
Phage	8	8	23	15	19	Deficient
Phage	8	9	28	21	24.5	Wild type
Phage	8	10	13	10	11.5	Deficient
Phage	8	11	21	10	15.5	Deficient
Phage	8	12	30	21	25.5	Wild type
Phage	8	13	18	16	17	Deficient
Phage	8	14	29	20	24.5	Wild type
Phage	8	15	25	17	21	Wild type
Phage	8	16	17	10	13.5	Deficient
Phage	8	17	23	14	18.5	Deficient
Phage	8	18	18	9	13.5	Deficient
Phage	8	19	20	5	12.5	Deficient
Phage	8	20	29	21	25	Wild type
Phage	8	21	21	22	21.5	Wild type
Phage	8	22	10	7	8.5	Deficient
Phage	8	23	13	12	12.5	Deficient
Phage	8	24	11	8	9.5	Deficient
Phage	8	25	13	11	12	Deficient
Phage	8	26	9	5	7	Deficient
Phage	8	27	14	4	9	Deficient
Phage	8	28	8	3	5.5	Deficient
Phage	8	29	18	11	14.5	Deficient
Phage	8	30	15	10	12.5	Deficient
Phage	8	31	20	15	17.5	Deficient
Phage	8	32	14	8	11	Deficient
Phage	8	33	15	10	12.5	Deficient
Phage	8	34	12	17	14.5	Deficient
Phage	8	35	20	17	18.5	Deficient
Phage	8	36	11	6	8.5	Deficient
Phage	8	37	12	8	10	Deficient
Phage	8	38	32	20	26	Wild type
Phage	8	39	13	8	10.5	Deficient
Phage	8	40	13	9	11	Deficient
Phage	9	1	22	24	23	Wild type
Phage	9	2	7	19	13	Deficient
Phage	9	3	23	28	25.5	Wild type
Phage	9	4	26	27	26.5	Wild type
Phage	9	5	2	28	15	Deficient
Phage	9	6	18	26	22	Wild type
Phage	9	7	14	20	17	Deficient
Phage	9	8	3	18	10.5	Deficient
Phage	9	9	13	20	16.5	Deficient
Phage	9	10	8	22	15	Deficient
Phage	9	11	2	16	9	Deficient
Phage	9	12	2	24	13	Deficient
Phage	9	13	19	17	18	Deficient
Phage	9	14	2	20	11	Deficient
Phage	9	15	18	32	25	Wild type
Phage	9	16	2	24	13	Deficient
Phage	9	17	3	17	10	Deficient
Phage	9	18	12	18	15	Deficient
Phage	9	19	3	17	10	Deficient
Phage	9	20	22	19	20.5	Wild type
Phage	9	21	21	30	25.5	Wild type
Phage	9	22	23	28	25.5	Wild type
Phage	9	23	14	18	16	Deficient
Phage	9	24	15	18	16.5	Deficient
Phage	9	25	14	20	17	Deficient
Phage	9	26	21	30	25.5	Wild type
Phage	9	27	14	9	11.5	Deficient
Phage	9	28	2	12	7	Deficient
Phage	9	29	11	15	13	Deficient
Phage	9	30	16	13	14.5	Deficient
Phage	9	31	15	12	13.5	Deficient
Phage	9	32	16	19	17.5	Deficient
Phage	9	33	14	19	16.5	Deficient
Phage	9	34	14	22	18	Deficient
Phage	9	35	14	12	13	Deficient
Phage	9	36	21	21	21	Wild type
Phage	9	37	13	12	12.5	Deficient
Phage	9	38	12	13	12.5	Deficient
Phage	9	39	16	15	15.5	Deficient
Phage	9	40	18	22	20	Wild type
Phage	10	1	9	10	9.5	Deficient
Phage	10	2	8	5	6.5	Deficient
Phage	10	3	27	22	24.5	Wild type
Phage	10	4	8	5	6.5	Deficient
Phage	10	5	15	18	16.5	Deficient
Phage	10	6	14	15	14.5	Deficient
Phage	10	7	8	5	6.5	Deficient
Phage	10	8	11	14	12.5	Deficient
Phage	10	9	8	8	8	Deficient
Phage	10	10	2	12	7	Deficient
Phage	10	11	12	5	8.5	Deficient
Phage	10	12	4	7	5.5	Deficient
Phage	10	13	11	14	12.5	Deficient
Phage	10	14	22	21	21.5	Wild type
Phage	10	15	12	9	10.5	Deficient
Phage	10	16	25	15	20	Wild type
Phage	10	17	15	7	11	Deficient
Phage	10	18	10	6	8	Deficient
Phage	10	19	10	7	8.5	Deficient
Phage	10	20	13	7	10	Deficient
Phage	10	21	20	13	16.5	Deficient
Phage	10	22	11	7	9	Deficient
Phage	10	23	31	17	24	Wild type
Phage	10	24	12	6	9	Deficient
Phage	10	25	14	6	10	Deficient
Phage	10	26	29	19	24	Wild type
Phage	10	27	22	16	19	Deficient
Phage	10	28	34	25	29.5	Wild type
Phage	10	29	26	21	23.5	Wild type
Phage	10	30	13	8	10.5	Deficient
Phage	10	31	20	17	18.5	Deficient
Phage	10	32	23	17	20	Wild type
Phage	10	33	27	21	24	Wild type
Phage	10	34	23	16	19.5	Deficient
Phage	10	35	23	16	19.5	Deficient
Phage	10	36	13	11	12	Deficient
Phage	10	37	18	16	17	Deficient
Phage	10	38	15	12	13.5	Deficient
Phage	10	39	10	7	8.5	Deficient
Phage	10	40	14	10	12	Deficient
Phage	11	1	18	18	18	Deficient
Phage	11	2	18	16	17	Deficient
Phage	11	3	21	20	20.5	Wild type
Phage	11	4	15	11	13	Deficient
Phage	11	5	14	12	13	Deficient
Phage	11	6	17	18	17.5	Deficient
Phage	11	7	7	9	8	Deficient
Phage	11	8	NA	NA	NA	NDeficient
Phage	11	9	21	17	19	Deficient
Phage	11	10	9	9	9	Deficient
Phage	11	11	8	14	11	Deficient
Phage	11	12	19	22	20.5	Wild type
Phage	11	13	23	22	22.5	Wild type
Phage	11	14	6	12	9	Deficient
Phage	11	15	13	15	14	Deficient
Phage	11	16	11	17	14	Deficient
Phage	11	17	14	16	15	Deficient
Phage	11	18	5	4	4.5	Deficient
Phage	11	19	8	12	10	Deficient
Phage	11	20	13	14	13.5	Deficient
Phage	11	21	16	14	15	Deficient
Phage	11	22	8	10	9	Deficient
Phage	11	23	5	3	4	Deficient
Phage	11	24	19	14	16.5	Deficient
Phage	11	25	18	12	15	Deficient
Phage	11	26	3	3	3	Deficient
Phage	11	27	9	10	9.5	Deficient
Phage	11	28	18	19	18.5	Deficient
Phage	11	29	4	5	4.5	Deficient
Phage	11	30	14	7	10.5	Deficient
Phage	11	31	16	16	16	Deficient
Phage	11	32	18	19	18.5	Deficient
Phage	11	33	16	18	17	Deficient
Phage	11	34	6	4	5	Deficient
Phage	11	35	5	9	7	Deficient
Phage	11	36	5	3	4	Deficient
Phage	11	37	6	7	6.5	Deficient
Phage	11	38	2	13	7.5	Deficient
Phage	11	39	11	10	10.5	Deficient
Phage	11	40	3	4	3.5	Deficient
Phage	12	1	14	13	13.5	Deficient
Phage	12	2	12	17	14.5	Deficient
Phage	12	3	8	12	10	Deficient
Phage	12	4	14	12	13	Deficient
Phage	12	5	11	13	12	Deficient
Phage	12	6	17	15	16	Deficient
Phage	12	7	14	16	15	Deficient
Phage	12	8	5	8	6.5	Deficient
Phage	12	9	17	11	14	Deficient
Phage	12	10	16	10	13	Deficient
Phage	12	11	NA	NA	#DIV/0!	NDeficient
Phage	12	12	4	7	5.5	Deficient
Phage	12	13	NA	NA	NA	NDeficient
Phage	12	14	11	14	12.5	Deficient
Phage	12	15	14	14	14	Deficient
Phage	12	16	9	10	9.5	Deficient
Phage	12	17	11	12	11.5	Deficient
Phage	12	18	14	13	13.5	Deficient
Phage	12	19	10	13	11.5	Deficient
Phage	12	20	10	13	11.5	Deficient
Phage	12	21	16	10	13	Deficient
Phage	12	22	NA	NA	NA	NDeficient
Phage	12	23	15	14	14.5	Deficient
Phage	12	24	16	13	14.5	Deficient
Phage	12	25	14	10	12	Deficient
Phage	12	26	16	16	16	Deficient
Phage	12	27	13	10	11.5	Deficient
Phage	12	28	17	9	13	Deficient
Phage	12	29	19	16	17.5	Deficient
Phage	12	30	19	9	14	Deficient
Phage	12	31	15	12	13.5	Deficient
Phage	12	32	12	12	12	Deficient
Phage	12	33	16	17	16.5	Deficient
Phage	12	34	24	17	20.5	Wild type
Phage	12	35	32	18	25	Wild type
Phage	12	36	10	12	11	Deficient
Phage	12	37	16	13	14.5	Deficient
Phage	12	38	23	17	20	Wild type
Phage	12	39	19	16	17.5	Deficient
Phage	12	40	17	9	13	Deficient

## Sheet: Swarming
			Diameter (mm)
Treatment	Population number	Isolate number	Replicate 1	Replicate 2	Mean	Classification (Deficient<6 mm≤Wild type)
Control	1	1	2	2	2	Deficient
Control	1	2	2	2	2	Deficient
Control	1	3	3	2	2.5	Deficient
Control	1	4	6	2	4	Deficient
Control	1	5	4	2	3	Deficient
Control	1	6	16	9	12.5	Wild type
Control	1	7	6	3	4.5	Deficient
Control	1	8	12	15	13.5	Wild type
Control	1	9	5	3	4	Deficient
Control	1	10	2	2	2	Deficient
Control	1	11	2	2	2	Deficient
Control	1	12	2	2	2	Deficient
Control	1	13	2	3	2.5	Deficient
Control	1	14	2	1	1.5	Deficient
Control	1	15	2	2	2	Deficient
Control	1	16	5	3	4	Deficient
Control	1	17	2	3	2.5	Deficient
Control	1	18	1	2	1.5	Deficient
Control	1	19	12	9	10.5	Wild type
Control	1	20	5	3	4	Deficient
Control	1	21	2	2	2	Deficient
Control	1	22	3	2	2.5	Deficient
Control	1	23	2	2	2	Deficient
Control	1	24	2	2	2	Deficient
Control	1	25	6	3	4.5	Deficient
Control	1	26	5	3	4	Deficient
Control	1	27	7	4	5.5	Deficient
Control	1	28	1	2	1.5	Deficient
Control	1	29	2	5	3.5	Deficient
Control	1	30	4	4	4	Deficient
Control	1	31	5	4	4.5	Deficient
Control	1	32	1	3	2	Deficient
Control	1	33	5	4	4.5	Deficient
Control	1	34	6	2	4	Deficient
Control	1	35	4	4	4	Deficient
Control	1	36	2	3	2.5	Deficient
Control	1	37	3	3	3	Deficient
Control	1	38	3	3	3	Deficient
Control	1	39	4	3	3.5	Deficient
Control	1	40	1	3	2	Deficient
Control	2	1	11	14	12.5	Wild type
Control	2	2	4	4	4	Deficient
Control	2	3	2	2	2	Deficient
Control	2	4	7	11	9	Wild type
Control	2	5	19	13	16	Wild type
Control	2	6	15	7	11	Wild type
Control	2	7	13	8	10.5	Wild type
Control	2	8	10	6	8	Wild type
Control	2	9	6	8	7	Wild type
Control	2	10	11	10	10.5	Wild type
Control	2	11	3	4	3.5	Deficient
Control	2	12	3	7	5	Deficient
Control	2	13	10	6	8	Wild type
Control	2	14	4	4	4	Deficient
Control	2	15	5	4	4.5	Deficient
Control	2	16	8	8	8	Wild type
Control	2	17	2	4	3	Deficient
Control	2	18	6	3	4.5	Deficient
Control	2	19	5	4	4.5	Deficient
Control	2	20	3	5	4	Deficient
Control	2	21	10	9	9.5	Wild type
Control	2	22	9	6	7.5	Wild type
Control	2	23	3	2	2.5	Deficient
Control	2	24	5	2	3.5	Deficient
Control	2	25	11	6	8.5	Wild type
Control	2	26	6	4	5	Deficient
Control	2	27	3	6	4.5	Deficient
Control	2	28	5	2	3.5	Deficient
Control	2	29	5	3	4	Deficient
Control	2	30	5	4	4.5	Deficient
Control	2	31	2	9	5.5	Deficient
Control	2	32	5	3	4	Deficient
Control	2	33	10	7	8.5	Wild type
Control	2	34	10	7	8.5	Wild type
Control	2	35	14	11	12.5	Wild type
Control	2	36	2	3	2.5	Deficient
Control	2	37	2	6	4	Deficient
Control	2	38	4	4	4	Deficient
Control	2	39	6	5	5.5	Deficient
Control	2	40	4	4	4	Deficient
Control	3	1	3	3	3	Deficient
Control	3	2	4	3	3.5	Deficient
Control	3	3	9	9	9	Wild type
Control	3	4	3	4	3.5	Deficient
Control	3	5	10	7	8.5	Wild type
Control	3	6	5	4	4.5	Deficient
Control	3	7	8	7	7.5	Wild type
Control	3	8	6	7	6.5	Wild type
Control	3	9	6	3	4.5	Deficient
Control	3	10	3	3	3	Deficient
Control	3	11	2	2	2	Deficient
Control	3	12	2	2	2	Deficient
Control	3	13	10	9	9.5	Wild type
Control	3	14	2	2	2	Deficient
Control	3	15	15	7	11	Wild type
Control	3	16	12	6	9	Wild type
Control	3	17	5	3	4	Deficient
Control	3	18	15	7	11	Wild type
Control	3	19	6	3	4.5	Deficient
Control	3	20	2	3	2.5	Deficient
Control	3	21	2	4	3	Deficient
Control	3	22	9	8	8.5	Wild type
Control	3	23	3	2	2.5	Deficient
Control	3	24	4	3	3.5	Deficient
Control	3	25	3	3	3	Deficient
Control	3	26	2	2	2	Deficient
Control	3	27	2	4	3	Deficient
Control	3	28	2	2	2	Deficient
Control	3	29	3	5	4	Deficient
Control	3	30	2	3	2.5	Deficient
Control	3	31	3	4	3.5	Deficient
Control	3	32	2	3	2.5	Deficient
Control	3	33	4	3	3.5	Deficient
Control	3	34	2	3	2.5	Deficient
Control	3	35	3	3	3	Deficient
Control	3	36	4	3	3.5	Deficient
Control	3	37	3	3	3	Deficient
Control	3	38	3	3	3	Deficient
Control	3	39	3	2	2.5	Deficient
Control	3	40	3	7	5	Deficient
Control	4	1	3	3	3	Deficient
Control	4	2	6	3	4.5	Deficient
Control	4	3	4	2	3	Deficient
Control	4	4	12	10	11	Wild type
Control	4	5	2	3	2.5	Deficient
Control	4	6	1	3	2	Deficient
Control	4	7	11	8	9.5	Wild type
Control	4	8	12	10	11	Wild type
Control	4	9	4	3	3.5	Deficient
Control	4	10	4	3	3.5	Deficient
Control	4	11	3	2	2.5	Deficient
Control	4	12	2	2	2	Deficient
Control	4	13	3	3	3	Deficient
Control	4	14	1	2	1.5	Deficient
Control	4	15	3	2	2.5	Deficient
Control	4	16	3	3	3	Deficient
Control	4	17	4	4	4	Deficient
Control	4	18	2	2	2	Deficient
Control	4	19	10	15	12.5	Wild type
Control	4	20	3	3	3	Deficient
Control	4	21	3	2	2.5	Deficient
Control	4	22	7	9	8	Wild type
Control	4	23	4	3	3.5	Deficient
Control	4	24	1	2	1.5	Deficient
Control	4	25	2	3	2.5	Deficient
Control	4	26	4	9	6.5	Wild type
Control	4	27	4	7	5.5	Deficient
Control	4	28	5	7	6	Wild type
Control	4	29	7	7	7	Wild type
Control	4	30	3	3	3	Deficient
Control	4	31	2	2	2	Deficient
Control	4	32	2	2	2	Deficient
Control	4	33	3	3	3	Deficient
Control	4	34	3	3	3	Deficient
Control	4	35	12	21	16.5	Wild type
Control	4	36	5	2	3.5	Deficient
Control	4	37	3	3	3	Deficient
Control	4	38	2	2	2	Deficient
Control	4	39	4	3	3.5	Deficient
Control	4	40	2	2	2	Deficient
Control	5	1	3	4	3.5	Deficient
Control	5	2	4	3	3.5	Deficient
Control	5	3	7	8	7.5	Wild type
Control	5	4	2	2	2	Deficient
Control	5	5	8	7	7.5	Wild type
Control	5	6	3	3	3	Deficient
Control	5	7	8	9	8.5	Wild type
Control	5	8	8	9	8.5	Wild type
Control	5	9	7	6	6.5	Wild type
Control	5	10	4	3	3.5	Deficient
Control	5	11	7	6	6.5	Wild type
Control	5	12	9	9	9	Wild type
Control	5	13	7	7	7	Wild type
Control	5	14	3	3	3	Deficient
Control	5	15	7	7	7	Wild type
Control	5	16	7	6	6.5	Wild type
Control	5	17	6	4	5	Deficient
Control	5	18	3	2	2.5	Deficient
Control	5	19	7	8	7.5	Wild type
Control	5	20	5	9	7	Wild type
Control	5	21	8	4	6	Wild type
Control	5	22	3	2	2.5	Deficient
Control	5	23	5	4	4.5	Deficient
Control	5	24	3	3	3	Deficient
Control	5	25	3	2	2.5	Deficient
Control	5	26	6	8	7	Wild type
Control	5	27	4	4	4	Deficient
Control	5	28	6	8	7	Wild type
Control	5	29	7	5	6	Wild type
Control	5	30	8	8	8	Wild type
Control	5	31	7	6	6.5	Wild type
Control	5	32	3	3	3	Deficient
Control	5	33	3	2	2.5	Deficient
Control	5	34	5	6	5.5	Deficient
Control	5	35	3	2	2.5	Deficient
Control	5	36	3	2	2.5	Deficient
Control	5	37	3	2	2.5	Deficient
Control	5	38	6	8	7	Wild type
Control	5	39	6	5	5.5	Deficient
Control	5	40	7	7	7	Wild type
Control	6	1	3	3	3	Deficient
Control	6	2	5	7	6	Wild type
Control	6	3	3	3	3	Deficient
Control	6	4	4	4	4	Deficient
Control	6	5	3	3	3	Deficient
Control	6	6	4	3	3.5	Deficient
Control	6	7	5	5	5	Deficient
Control	6	8	7	8	7.5	Wild type
Control	6	9	3	5	4	Deficient
Control	6	10	5	6	5.5	Deficient
Control	6	11	5	5	5	Deficient
Control	6	12	3	5	4	Deficient
Control	6	13	3	2	2.5	Deficient
Control	6	14	3	2	2.5	Deficient
Control	6	15	3	3	3	Deficient
Control	6	16	3	2	2.5	Deficient
Control	6	17	3	3	3	Deficient
Control	6	18	3	3	3	Deficient
Control	6	19	3	3	3	Deficient
Control	6	20	3	4	3.5	Deficient
Control	6	21	4	3	3.5	Deficient
Control	6	22	3	2	2.5	Deficient
Control	6	23	3	3	3	Deficient
Control	6	24	2	3	2.5	Deficient
Control	6	25	3	3	3	Deficient
Control	6	26	3	4	3.5	Deficient
Control	6	27	3	3	3	Deficient
Control	6	28	2	2	2	Deficient
Control	6	29	3	3	3	Deficient
Control	6	30	5	7	6	Wild type
Control	6	31	4	3	3.5	Deficient
Control	6	32	2	3	2.5	Deficient
Control	6	33	9	9	9	Wild type
Control	6	34	3	4	3.5	Deficient
Control	6	35	3	3	3	Deficient
Control	6	36	3	2	2.5	Deficient
Control	6	37	3	3	3	Deficient
Control	6	38	2	3	2.5	Deficient
Control	6	39	3	3	3	Deficient
Control	6	40	4	3	3.5	Deficient
Phage	7	1	2	3	2.5	Deficient
Phage	7	2	2	3	2.5	Deficient
Phage	7	3	2	3	2.5	Deficient
Phage	7	4	2	4	3	Deficient
Phage	7	5	2	2	2	Deficient
Phage	7	6	2	3	2.5	Deficient
Phage	7	7	2	2	2	Deficient
Phage	7	8	2	3	2.5	Deficient
Phage	7	9	2	2	2	Deficient
Phage	7	10	2	3	2.5	Deficient
Phage	7	11	2	1	1.5	Deficient
Phage	7	12	2	3	2.5	Deficient
Phage	7	13	2	2	2	Deficient
Phage	7	14	2	3	2.5	Deficient
Phage	7	15	2	2	2	Deficient
Phage	7	16	2	3	2.5	Deficient
Phage	7	17	2	2	2	Deficient
Phage	7	18	2	2	2	Deficient
Phage	7	19	2	3	2.5	Deficient
Phage	7	20	2	3	2.5	Deficient
Phage	7	21	3	3	3	Deficient
Phage	7	22	2	3	2.5	Deficient
Phage	7	23	2	2	2	Deficient
Phage	7	24	2	4	3	Deficient
Phage	7	25	2	3	2.5	Deficient
Phage	7	26	2	3	2.5	Deficient
Phage	7	27	2	4	3	Deficient
Phage	7	28	2	3	2.5	Deficient
Phage	7	29	2	3	2.5	Deficient
Phage	7	30	2	3	2.5	Deficient
Phage	7	31	2	4	3	Deficient
Phage	7	32	2	2	2	Deficient
Phage	7	33	2	3	2.5	Deficient
Phage	7	34	1	2	1.5	Deficient
Phage	7	35	2	4	3	Deficient
Phage	7	36	2	3	2.5	Deficient
Phage	7	37	2	3	2.5	Deficient
Phage	7	38	2	2	2	Deficient
Phage	7	39	3	3	3	Deficient
Phage	7	40	2	3	2.5	Deficient
Phage	8	1	3	2	2.5	Deficient
Phage	8	2	6	5	5.5	Deficient
Phage	8	3	4	3	3.5	Deficient
Phage	8	4	3	6	4.5	Deficient
Phage	8	5	10	7	8.5	Wild type
Phage	8	6	11	8	9.5	Wild type
Phage	8	7	2	2	2	Deficient
Phage	8	8	6	4	5	Deficient
Phage	8	9	8	7	7.5	Wild type
Phage	8	10	6	3	4.5	Deficient
Phage	8	11	2	3	2.5	Deficient
Phage	8	12	8	9	8.5	Wild type
Phage	8	13	6	4	5	Deficient
Phage	8	14	9	7	8	Wild type
Phage	8	15	3	2	2.5	Deficient
Phage	8	16	4	2	3	Deficient
Phage	8	17	5	3	4	Deficient
Phage	8	18	4	2	3	Deficient
Phage	8	19	2	1	1.5	Deficient
Phage	8	20	8	7	7.5	Wild type
Phage	8	21	8	6	7	Wild type
Phage	8	22	3	2	2.5	Deficient
Phage	8	23	6	4	5	Deficient
Phage	8	24	3	2	2.5	Deficient
Phage	8	25	8	6	7	Wild type
Phage	8	26	3	2	2.5	Deficient
Phage	8	27	2	2	2	Deficient
Phage	8	28	2	2	2	Deficient
Phage	8	29	5	4	4.5	Deficient
Phage	8	30	3	3	3	Deficient
Phage	8	31	1	2	1.5	Deficient
Phage	8	32	3	2	2.5	Deficient
Phage	8	33	7	6	6.5	Wild type
Phage	8	34	2	2	2	Deficient
Phage	8	35	4	2	3	Deficient
Phage	8	36	2	2	2	Deficient
Phage	8	37	2	2	2	Deficient
Phage	8	38	3	2	2.5	Deficient
Phage	8	39	3	2	2.5	Deficient
Phage	8	40	2	2	2	Deficient
Phage	9	1	1	2	1.5	Deficient
Phage	9	2	3	3	3	Deficient
Phage	9	3	2	2	2	Deficient
Phage	9	4	3	2	2.5	Deficient
Phage	9	5	3	2	2.5	Deficient
Phage	9	6	3	3	3	Deficient
Phage	9	7	4	3	3.5	Deficient
Phage	9	8	5	3	4	Deficient
Phage	9	9	4	3	3.5	Deficient
Phage	9	10	4	2	3	Deficient
Phage	9	11	4	2	3	Deficient
Phage	9	12	3	2	2.5	Deficient
Phage	9	13	5	4	4.5	Deficient
Phage	9	14	4	3	3.5	Deficient
Phage	9	15	3	3	3	Deficient
Phage	9	16	4	2	3	Deficient
Phage	9	17	3	2	2.5	Deficient
Phage	9	18	4	2	3	Deficient
Phage	9	19	5	3	4	Deficient
Phage	9	20	13	9	11	Wild type
Phage	9	21	3	2	2.5	Deficient
Phage	9	22	3	2	2.5	Deficient
Phage	9	23	4	3	3.5	Deficient
Phage	9	24	5	4	4.5	Deficient
Phage	9	25	3	3	3	Deficient
Phage	9	26	2	2	2	Deficient
Phage	9	27	2	3	2.5	Deficient
Phage	9	28	4	3	3.5	Deficient
Phage	9	29	4	3	3.5	Deficient
Phage	9	30	4	3	3.5	Deficient
Phage	9	31	4	3	3.5	Deficient
Phage	9	32	4	2	3	Deficient
Phage	9	33	3	2	2.5	Deficient
Phage	9	34	3	2	2.5	Deficient
Phage	9	35	9	8	8.5	Wild type
Phage	9	36	2	2	2	Deficient
Phage	9	37	4	2	3	Deficient
Phage	9	38	4	2	3	Deficient
Phage	9	39	2	2	2	Deficient
Phage	9	40	2	2	2	Deficient
Phage	10	1	5	3	4	Deficient
Phage	10	2	5	3	4	Deficient
Phage	10	3	10	8	9	Wild type
Phage	10	4	4	3	3.5	Deficient
Phage	10	5	4	3	3.5	Deficient
Phage	10	6	2	3	2.5	Deficient
Phage	10	7	4	2	3	Deficient
Phage	10	8	4	2	3	Deficient
Phage	10	9	4	6	5	Deficient
Phage	10	10	2	2	2	Deficient
Phage	10	11	4	3	3.5	Deficient
Phage	10	12	6	4	5	Deficient
Phage	10	13	3	2	2.5	Deficient
Phage	10	14	1	2	1.5	Deficient
Phage	10	15	5	4	4.5	Deficient
Phage	10	16	3	2	2.5	Deficient
Phage	10	17	4	3	3.5	Deficient
Phage	10	18	4	3	3.5	Deficient
Phage	10	19	4	2	3	Deficient
Phage	10	20	4	3	3.5	Deficient
Phage	10	21	2	4	3	Deficient
Phage	10	22	4	3	3.5	Deficient
Phage	10	23	2	5	3.5	Deficient
Phage	10	24	7	10	8.5	Wild type
Phage	10	25	3	3	3	Deficient
Phage	10	26	2	8	5	Deficient
Phage	10	27	2	4	3	Deficient
Phage	10	28	10	18	14	Wild type
Phage	10	29	4	8	6	Wild type
Phage	10	30	9	14	11.5	Wild type
Phage	10	31	2	3	2.5	Deficient
Phage	10	32	9	16	12.5	Wild type
Phage	10	33	2	5	3.5	Deficient
Phage	10	34	3	7	5	Deficient
Phage	10	35	4	6	5	Deficient
Phage	10	36	9	12	10.5	Wild type
Phage	10	37	2	5	3.5	Deficient
Phage	10	38	8	6	7	Wild type
Phage	10	39	8	14	11	Wild type
Phage	10	40	8	8	8	Wild type
Phage	11	1	3	2	2.5	Deficient
Phage	11	2	2	3	2.5	Deficient
Phage	11	3	2	2	2	Deficient
Phage	11	4	3	3	3	Deficient
Phage	11	5	3	2	2.5	Deficient
Phage	11	6	2	2	2	Deficient
Phage	11	7	3	2	2.5	Deficient
Phage	11	8	NA	NA	NA	NA
Phage	11	9	2	3	2.5	Deficient
Phage	11	10	9	7	8	Wild type
Phage	11	11	2	2	2	Deficient
Phage	11	12	2	2	2	Deficient
Phage	11	13	2	2	2	Deficient
Phage	11	14	2	2	2	Deficient
Phage	11	15	2	4	3	Deficient
Phage	11	16	2	2	2	Deficient
Phage	11	17	2	4	3	Deficient
Phage	11	18	7	4	5.5	Deficient
Phage	11	19	14	13	13.5	Wild type
Phage	11	20	3	2	2.5	Deficient
Phage	11	21	2	2	2	Deficient
Phage	11	22	4	2	3	Deficient
Phage	11	23	4	3	3.5	Deficient
Phage	11	24	2	2	2	Deficient
Phage	11	25	2	3	2.5	Deficient
Phage	11	26	6	3	4.5	Deficient
Phage	11	27	2	4	3	Deficient
Phage	11	28	2	3	2.5	Deficient
Phage	11	29	3	4	3.5	Deficient
Phage	11	30	2	4	3	Deficient
Phage	11	31	21	7	14	Wild type
Phage	11	32	2	2	2	Deficient
Phage	11	33	2	2	2	Deficient
Phage	11	34	3	2	2.5	Deficient
Phage	11	35	2	2	2	Deficient
Phage	11	36	2	4	3	Deficient
Phage	11	37	2	3	2.5	Deficient
Phage	11	38	2	5	3.5	Deficient
Phage	11	39	11	10	10.5	Wild type
Phage	11	40	4	NA	4	Deficient
Phage	12	1	2	3	2.5	Deficient
Phage	12	2	2	2	2	Deficient
Phage	12	3	2	2	2	Deficient
Phage	12	4	2	2	2	Deficient
Phage	12	5	2	2	2	Deficient
Phage	12	6	23	8	15.5	Wild type
Phage	12	7	2	2	2	Deficient
Phage	12	8	2	2	2	Deficient
Phage	12	9	9	21	15	Wild type
Phage	12	10	33	19	26	Wild type
Phage	12	11	2	2	2	Deficient
Phage	12	12	10	7	8.5	Wild type
Phage	12	13	NA	NA	NA	NA
Phage	12	14	2	2	2	Deficient
Phage	12	15	2	2	2	Deficient
Phage	12	16	4	1	2.5	Deficient
Phage	12	17	2	2	2	Deficient
Phage	12	18	27	14	20.5	Wild type
Phage	12	19	3	2	2.5	Deficient
Phage	12	20	2	2	2	Deficient
Phage	12	21	2	1	1.5	Deficient
Phage	12	22	NA	NA	NA	NA
Phage	12	23	2	2	2	Deficient
Phage	12	24	2	2	2	Deficient
Phage	12	25	2	2	2	Deficient
Phage	12	26	2	2	2	Deficient
Phage	12	27	2	2	2	Deficient
Phage	12	28	2	2	2	Deficient
Phage	12	29	2	4	3	Deficient
Phage	12	30	2	3	2.5	Deficient
Phage	12	31	2	2	2	Deficient
Phage	12	32	10	9	9.5	Wild type
Phage	12	33	3	2	2.5	Deficient
Phage	12	34	28	16	22	Wild type
Phage	12	35	2	2	2	Deficient
Phage	12	36	3	2	2.5	Deficient
Phage	12	37	2	2	2	Deficient
Phage	12	38	2	2	2	Deficient
Phage	12	39	2	2	2	Deficient
Phage	12	40	2	4	3	Deficient

## Sheet: Twitching
			Code (1=no twitching, 2=twitching impaired, 3=wild type)
Treatment	Population number	Isolate number	Replicate 1	Replicate 2	Replicate 3	Diameter (mm)- measured for replicate 2 only	Classification (Deficient<20 mm≤Wild type)
Control	1	1	1	1		7	Twitching impaired
Control	1	2	2	2		12	Twitching impaired
Control	1	3	1	1		6	Twitching impaired
Control	1	4	1	1		6	Twitching impaired
Control	1	5	1	1		4	Twitching impaired
Control	1	6	3	3		33	Wild type
Control	1	7	1	1		4	Twitching impaired
Control	1	8	1	1		4	Twitching impaired
Control	1	9	1	1		6	Twitching impaired
Control	1	10	1	1		4	Twitching impaired
Control	1	11	1	1		5	Twitching impaired
Control	1	12	1	1		5	Twitching impaired
Control	1	13	1	1		9	Twitching impaired
Control	1	14	1	1		9	Twitching impaired
Control	1	15	2	2		12	Twitching impaired
Control	1	16	2	2		10	Twitching impaired
Control	1	17	2	2		11	Twitching impaired
Control	1	18	1	1		5	Twitching impaired
Control	1	19	1	1		4	Twitching impaired
Control	1	20	1	1		4	Twitching impaired
Control	1	21	1	1		4	Twitching impaired
Control	1	22	1	1		4	Twitching impaired
Control	1	23	1	1		4	Twitching impaired
Control	1	24	2	2		11	Twitching impaired
Control	1	25	1	1		4	Twitching impaired
Control	1	26	1	1		4	Twitching impaired
Control	1	27	1	1		4	Twitching impaired
Control	1	28	1	1		4	Twitching impaired
Control	1	29	1	1		8	Twitching impaired
Control	1	30	1	1		4	Twitching impaired
Control	1	31	1	1		4	Twitching impaired
Control	1	32	1	1		4	Twitching impaired
Control	1	33	1	1		4	Twitching impaired
Control	1	34	1	1		4	Twitching impaired
Control	1	35	1	1		4	Twitching impaired
Control	1	36	1	1		4	Twitching impaired
Control	1	37	2	2		11	Twitching impaired
Control	1	38	2	2		10	Twitching impaired
Control	1	39	2	2		10	Twitching impaired
Control	1	40	2	2		11	Twitching impaired
Control	2	1	1	1		5	Twitching impaired
Control	2	2	1	1		4	Twitching impaired
Control	2	3	1	1		4	Twitching impaired
Control	2	4	1	1		4	Twitching impaired
Control	2	5	1	1		4	Twitching impaired
Control	2	6	1	1		4	Twitching impaired
Control	2	7	1	1		4	Twitching impaired
Control	2	8	3	3		27	Wild type
Control	2	9	1	1		4	Twitching impaired
Control	2	10	1	1		4	Twitching impaired
Control	2	11	1	1		4	Twitching impaired
Control	2	12	1	1		4	Twitching impaired
Control	2	13	1	1		4	Twitching impaired
Control	2	14	1	1		4	Twitching impaired
Control	2	15	1	1		4	Twitching impaired
Control	2	16	3	3		26	Wild type
Control	2	17	1	1		4	Twitching impaired
Control	2	18	1	1		4	Twitching impaired
Control	2	19	1	1		4	Twitching impaired
Control	2	20	1	1		4	Twitching impaired
Control	2	21	3	3		27	Wild type
Control	2	22	1	1		4	Twitching impaired
Control	2	23	1	1		4	Twitching impaired
Control	2	24	1	1		4	Twitching impaired
Control	2	25	3	3		27	Wild type
Control	2	26	1	1		4	Twitching impaired
Control	2	27	1	1		4	Twitching impaired
Control	2	28	1	1		4	Twitching impaired
Control	2	29	1	1		4	Twitching impaired
Control	2	30	1	1		4	Twitching impaired
Control	2	31	2	2		19	Twitching impaired
Control	2	32	1	1		4	Twitching impaired
Control	2	33	3	3		28	Wild type
Control	2	34	3	3		28	Wild type
Control	2	35	1	1		4	Twitching impaired
Control	2	36	1	1		4	Twitching impaired
Control	2	37	2	2		20	Twitching impaired
Control	2	38	1	1		4	Twitching impaired
Control	2	39	3	3		21	Wild type
Control	2	40	1	1		4	Twitching impaired
Control	3	1	1	1		4	Twitching impaired
Control	3	2	1	1		19	Twitching impaired
Control	3	3	2	2		6	Twitching impaired
Control	3	4	1	1		5	Twitching impaired
Control	3	5	1	1		6	Twitching impaired
Control	3	6	1	1		5	Twitching impaired
Control	3	7	3	3		22	Wild type
Control	3	8	1	1		6	Twitching impaired
Control	3	9	1	1		6	Twitching impaired
Control	3	10	1	1		6	Twitching impaired
Control	3	11	1	1		6	Twitching impaired
Control	3	12	1	1		6	Twitching impaired
Control	3	13	3	3		24	Wild type
Control	3	14	1	1		6	Twitching impaired
Control	3	15	1	2		17	Twitching impaired
Control	3	16	2	1		6	Twitching impaired
Control	3	17	1	1		6	Twitching impaired
Control	3	18	1	1		6	Twitching impaired
Control	3	19	1	1		6	Twitching impaired
Control	3	20	1	1		6	Twitching impaired
Control	3	21	1	1		6	Twitching impaired
Control	3	22	3	3		23	Wild type
Control	3	23	1	1		6	Twitching impaired
Control	3	24	1	1		6	Twitching impaired
Control	3	25	1	1		6	Twitching impaired
Control	3	26	1	1		6	Twitching impaired
Control	3	27	1	1		6	Twitching impaired
Control	3	28	1	1		6	Twitching impaired
Control	3	29	1	1		5	Twitching impaired
Control	3	30	1	1		6	Twitching impaired
Control	3	31	1	1		5	Twitching impaired
Control	3	32	1	1		6	Twitching impaired
Control	3	33	1	1		6	Twitching impaired
Control	3	34	1	1		6	Twitching impaired
Control	3	35	1	1		6	Twitching impaired
Control	3	36	1	1		6	Twitching impaired
Control	3	37	1	1		6	Twitching impaired
Control	3	38	1	1		6	Twitching impaired
Control	3	39	1	1		6	Twitching impaired
Control	3	40	1	1		6	Twitching impaired
Control	4	1	1	1		4	Twitching impaired
Control	4	2	1	1		4	Twitching impaired
Control	4	3	1	1		4	Twitching impaired
Control	4	4	2	2		12	Twitching impaired
Control	4	5	1	1		6	Twitching impaired
Control	4	6	1	1		6	Twitching impaired
Control	4	7	2	2		10	Twitching impaired
Control	4	8	3	3		24	Wild type
Control	4	9	1	1		6	Twitching impaired
Control	4	10	2	2		11	Twitching impaired
Control	4	11	1	1		6	Twitching impaired
Control	4	12	1	1		6	Twitching impaired
Control	4	13	1	1		6	Twitching impaired
Control	4	14	1	1		6	Twitching impaired
Control	4	15	1	1		6	Twitching impaired
Control	4	16	1	1		6	Twitching impaired
Control	4	17	1	1		6	Twitching impaired
Control	4	18	1	1		6	Twitching impaired
Control	4	19	1	1		6	Twitching impaired
Control	4	20	1	1		6	Twitching impaired
Control	4	21	1	1		6	Twitching impaired
Control	4	22	2	2		13	Twitching impaired
Control	4	23	1	1		7	Twitching impaired
Control	4	24	1	1		6	Twitching impaired
Control	4	25	1	1		6	Twitching impaired
Control	4	26	2	2		15	Twitching impaired
Control	4	27	1	1		6	Twitching impaired
Control	4	28	3	3		26	Wild type
Control	4	29	2	2		10	Twitching impaired
Control	4	30	1	1		6	Twitching impaired
Control	4	31	1	1		6	Twitching impaired
Control	4	32	1	1		6	Twitching impaired
Control	4	33	1	1		6	Twitching impaired
Control	4	34	1	1		6	Twitching impaired
Control	4	35	1	1		6	Twitching impaired
Control	4	36	3	3		25	Wild type
Control	4	37	1	1		6	Twitching impaired
Control	4	38	1	1		6	Twitching impaired
Control	4	39	1	1		6	Twitching impaired
Control	4	40	1	1		6	Twitching impaired
Control	5	1	1	1		6	Twitching impaired
Control	5	2	1	1		6	Twitching impaired
Control	5	3	3	3		21	Wild type
Control	5	4	1	1		5	Twitching impaired
Control	5	5	3	3		29	Wild type
Control	5	6	1	1		6	Twitching impaired
Control	5	7	3	3		27	Wild type
Control	5	8	3	3		28	Wild type
Control	5	9	3	3		20	Wild type
Control	5	10	1	1		4	Twitching impaired
Control	5	11	3	3		19	Wild type
Control	5	12	3	3		27	Wild type
Control	5	13	3	3		25	Wild type
Control	5	14	1	1		4	Twitching impaired
Control	5	15	3	3		25	Wild type
Control	5	16	3	3		21	Wild type
Control	5	17	3	3		24	Wild type
Control	5	18	1	1		6	Twitching impaired
Control	5	19	3	3		21	Wild type
Control	5	20	3	3		23	Wild type
Control	5	21	3	3		23	Wild type
Control	5	22	1	1		4	Twitching impaired
Control	5	23	3	3		25	Wild type
Control	5	24	1	1		5	Twitching impaired
Control	5	25	1	1		4	Twitching impaired
Control	5	26	3	3		26	Wild type
Control	5	27	1	1		6	Twitching impaired
Control	5	28	3	3		26	Wild type
Control	5	29	3	3		25	Wild type
Control	5	30	3	3		26	Wild type
Control	5	31	3	3		24	Wild type
Control	5	32	1	1		4	Twitching impaired
Control	5	33	1	1		6	Twitching impaired
Control	5	34	3	3		27	Wild type
Control	5	35	1	1		6	Twitching impaired
Control	5	36	1	1		6	Twitching impaired
Control	5	37	2	2		12	Twitching impaired
Control	5	38	3	3		23	Wild type
Control	5	39	3	3		29	Wild type
Control	5	40	3	3		24	Wild type
Control	6	1	1	1		6	Twitching impaired
Control	6	2	1	1		9	Twitching impaired
Control	6	3	1	1		6	Twitching impaired
Control	6	4	1	1		6	Twitching impaired
Control	6	5	3	3		23	Wild type
Control	6	6	1	1		8	Twitching impaired
Control	6	7	1	1		6	Twitching impaired
Control	6	8	1	1		8	Twitching impaired
Control	6	9	2	2		20	Twitching impaired
Control	6	10	1	1		6	Twitching impaired
Control	6	11	1	1		6	Twitching impaired
Control	6	12	1	1		6	Twitching impaired
Control	6	13	1	1		6	Twitching impaired
Control	6	14	1	1		6	Twitching impaired
Control	6	15	1	1		6	Twitching impaired
Control	6	16	1	1		6	Twitching impaired
Control	6	17	1	1		6	Twitching impaired
Control	6	18	1	1		6	Twitching impaired
Control	6	19	1	1		6	Twitching impaired
Control	6	20	2	2		6	Twitching impaired
Control	6	21	1	1		19	Twitching impaired
Control	6	22	1	1		6	Twitching impaired
Control	6	23	1	1		6	Twitching impaired
Control	6	24	1	1		6	Twitching impaired
Control	6	25	1	1		6	Twitching impaired
Control	6	26	1	1		6	Twitching impaired
Control	6	27	1	1		6	Twitching impaired
Control	6	28	1	1		6	Twitching impaired
Control	6	29	1	1		6	Twitching impaired
Control	6	30	1	1		6	Twitching impaired
Control	6	31	2	2		15	Twitching impaired
Control	6	32	1	1		6	Twitching impaired
Control	6	33	3	3		27	Wild type
Control	6	34	3	3		25	Wild type
Control	6	35	1	1		6	Twitching impaired
Control	6	36	1	1		6	Twitching impaired
Control	6	37	1	1		6	Twitching impaired
Control	6	38	1	1		7	Twitching impaired
Control	6	39	2	2		15	Twitching impaired
Control	6	40	1	1		5	Twitching impaired
Phage	7	1	1	1		6	Twitching impaired
Phage	7	2	1	1		6	Twitching impaired
Phage	7	3	1	1		6	Twitching impaired
Phage	7	4	1	1		6	Twitching impaired
Phage	7	5	1	1		6	Twitching impaired
Phage	7	6	1	1		6	Twitching impaired
Phage	7	7	1	1		6	Twitching impaired
Phage	7	8	1	1		6	Twitching impaired
Phage	7	9	1	1		6	Twitching impaired
Phage	7	10	1	1		6	Twitching impaired
Phage	7	11	1	1		6	Twitching impaired
Phage	7	12	1	1		6	Twitching impaired
Phage	7	13	1	1		6	Twitching impaired
Phage	7	14	1	1		6	Twitching impaired
Phage	7	15	1	1		6	Twitching impaired
Phage	7	16	1	1		6	Twitching impaired
Phage	7	17	1	1		6	Twitching impaired
Phage	7	18	1	1		6	Twitching impaired
Phage	7	19	1	1		6	Twitching impaired
Phage	7	20	1	1		6	Twitching impaired
Phage	7	21	1	1		6	Twitching impaired
Phage	7	22	1	1		6	Twitching impaired
Phage	7	23	1	1		6	Twitching impaired
Phage	7	24	1	1		6	Twitching impaired
Phage	7	25	1	1		6	Twitching impaired
Phage	7	26	1	1		6	Twitching impaired
Phage	7	27	1	1		6	Twitching impaired
Phage	7	28	1	1		6	Twitching impaired
Phage	7	29	1	1		6	Twitching impaired
Phage	7	30	1	1		6	Twitching impaired
Phage	7	31	1	1		6	Twitching impaired
Phage	7	32	1	1		6	Twitching impaired
Phage	7	33	1	1		6	Twitching impaired
Phage	7	34	1	1		6	Twitching impaired
Phage	7	35	1	1		6	Twitching impaired
Phage	7	36	1	1		6	Twitching impaired
Phage	7	37	1	1		6	Twitching impaired
Phage	7	38	1	1		6	Twitching impaired
Phage	7	39	1	1		6	Twitching impaired
Phage	7	40	1	1		6	Twitching impaired
Phage	8	1	1	1		6	Twitching impaired
Phage	8	2	3	3		22	Wild type
Phage	8	3	1	1		6	Twitching impaired
Phage	8	4	3	3		23	Wild type
Phage	8	5	3	3		25	Wild type
Phage	8	6	3	3		25	Wild type
Phage	8	7	1	1		6	Twitching impaired
Phage	8	8	3	3		24	Wild type
Phage	8	9	3	3		23	Wild type
Phage	8	10	1	1		6	Twitching impaired
Phage	8	11	1	1		6	Twitching impaired
Phage	8	12	3	3		23	Wild type
Phage	8	13	3	3		23	Wild type
Phage	8	14	3	3		25	Wild type
Phage	8	15	1	1		6	Twitching impaired
Phage	8	16	3	3		25	Wild type
Phage	8	17	3	3		25	Wild type
Phage	8	18	2	2		11	Twitching impaired
Phage	8	19	1	1		6	Twitching impaired
Phage	8	20	2	2		18	Twitching impaired
Phage	8	21	3	3		27	Wild type
Phage	8	22	1	1		6	Twitching impaired
Phage	8	23	3	3		25	Wild type
Phage	8	24	1	1		6	Twitching impaired
Phage	8	25	3	3		24	Wild type
Phage	8	26	1	1		6	Twitching impaired
Phage	8	27	1	1		6	Twitching impaired
Phage	8	28	1	1		6	Twitching impaired
Phage	8	29	3	3		24	Wild type
Phage	8	30	1	1		6	Twitching impaired
Phage	8	31	1	1		6	Twitching impaired
Phage	8	32	1	1		6	Twitching impaired
Phage	8	33	3	3		25	Wild type
Phage	8	34	1	1		6	Twitching impaired
Phage	8	35	1	1		6	Twitching impaired
Phage	8	36	1	1		6	Twitching impaired
Phage	8	37	1	1		6	Twitching impaired
Phage	8	38	1	1		6	Twitching impaired
Phage	8	39	1	1		6	Twitching impaired
Phage	8	40	1	1		6	Twitching impaired
Phage	9	1	1	1		6	Twitching impaired
Phage	9	2	1	1		6	Twitching impaired
Phage	9	3	1	1		6	Twitching impaired
Phage	9	4	1	1		6	Twitching impaired
Phage	9	5	1	1		6	Twitching impaired
Phage	9	6	1	1		6	Twitching impaired
Phage	9	7	1	1		6	Twitching impaired
Phage	9	8	1	1		6	Twitching impaired
Phage	9	9	1	1		6	Twitching impaired
Phage	9	10	1	1		6	Twitching impaired
Phage	9	11	3	3		20	Wild type
Phage	9	12	1	1		6	Twitching impaired
Phage	9	13	3	3		23	Wild type
Phage	9	14	1	1		6	Twitching impaired
Phage	9	15	1	1		6	Twitching impaired
Phage	9	16	1	1		6	Twitching impaired
Phage	9	17	1	1		6	Twitching impaired
Phage	9	18	1	1		6	Twitching impaired
Phage	9	19	1	1		6	Twitching impaired
Phage	9	20	3	3		30	Wild type
Phage	9	21	1	1		6	Twitching impaired
Phage	9	22	1	1		6	Twitching impaired
Phage	9	23	1	1		6	Twitching impaired
Phage	9	24	1	1		6	Twitching impaired
Phage	9	25	1	1		6	Twitching impaired
Phage	9	26	1	1		6	Twitching impaired
Phage	9	27	3	3		21	Wild type
Phage	9	28	1	1		6	Twitching impaired
Phage	9	29	1	1		6	Twitching impaired
Phage	9	30	1	1		6	Twitching impaired
Phage	9	31	1	1		6	Twitching impaired
Phage	9	32	1	1		6	Twitching impaired
Phage	9	33	1	1		6	Twitching impaired
Phage	9	34	1	1		6	Twitching impaired
Phage	9	35	3	3		27	Wild type
Phage	9	36	1	1		6	Twitching impaired
Phage	9	37	1	1		6	Twitching impaired
Phage	9	38	1	1		6	Twitching impaired
Phage	9	39	1	1		6	Twitching impaired
Phage	9	40	1	1		6	Twitching impaired
Phage	10	1	3	3		20	Wild type
Phage	10	2	3	3		20	Wild type
Phage	10	3	3	3		26	Wild type
Phage	10	4	1	1		6	Twitching impaired
Phage	10	5	2	2		18	Twitching impaired
Phage	10	6	1	1		6	Twitching impaired
Phage	10	7	1	1		6	Twitching impaired
Phage	10	8	1	1		6	Twitching impaired
Phage	10	9	1	1		6	Twitching impaired
Phage	10	10	1	1		6	Twitching impaired
Phage	10	11	3	3		22	Wild type
Phage	10	12	1	1		6	Twitching impaired
Phage	10	13	1	1		6	Twitching impaired
Phage	10	14	1	1		6	Twitching impaired
Phage	10	15	1	1		6	Twitching impaired
Phage	10	16	1	1		6	Twitching impaired
Phage	10	17	3	3		21	Wild type
Phage	10	18	1	1		6	Twitching impaired
Phage	10	19	1	1		6	Twitching impaired
Phage	10	20	3	3		20	Wild type
Phage	10	21	1	1		7	Twitching impaired
Phage	10	22	2	2		15	Twitching impaired
Phage	10	23	1	1		6	Twitching impaired
Phage	10	24	1	1		7	Twitching impaired
Phage	10	25	2	2		19	Twitching impaired
Phage	10	26	1	1		6	Twitching impaired
Phage	10	27	1	1		6	Twitching impaired
Phage	10	28	3	3		30	Wild type
Phage	10	29	1	1		6	Twitching impaired
Phage	10	30	1	1		6	Twitching impaired
Phage	10	31	1	1		6	Twitching impaired
Phage	10	32	3	3		27	Wild type
Phage	10	33	1	1		6	Twitching impaired
Phage	10	34	1	1		6	Twitching impaired
Phage	10	35	1	1		6	Twitching impaired
Phage	10	36	1	1		6	Twitching impaired
Phage	10	37	1	1		6	Twitching impaired
Phage	10	38	1	1		6	Twitching impaired
Phage	10	39	1	1		6	Twitching impaired
Phage	10	40	1	1		6	Twitching impaired
Phage	11	1	1	1		6	Twitching impaired
Phage	11	2	1	1		6	Twitching impaired
Phage	11	3	1	1		6	Twitching impaired
Phage	11	4	1	1		6	Twitching impaired
Phage	11	5	1	1		6	Twitching impaired
Phage	11	6	1	1		6	Twitching impaired
Phage	11	7	1	1		6	Twitching impaired
Phage	11	8	1	1		6	Twitching impaired
Phage	11	9	2	2		13	Twitching impaired
Phage	11	10	1	1		6	Twitching impaired
Phage	11	11	1	1		6	Twitching impaired
Phage	11	12	1	1		6	Twitching impaired
Phage	11	13	1	1		6	Twitching impaired
Phage	11	14	1	1		6	Twitching impaired
Phage	11	15	1	1		6	Twitching impaired
Phage	11	16	1	1		6	Twitching impaired
Phage	11	17	1	1		6	Twitching impaired
Phage	11	18	1	1		6	Twitching impaired
Phage	11	19	1	1		6	Twitching impaired
Phage	11	20	1	1		6	Twitching impaired
Phage	11	21	1	1		6	Twitching impaired
Phage	11	22	1	1		6	Twitching impaired
Phage	11	23	1	1		6	Twitching impaired
Phage	11	24	1	1		6	Twitching impaired
Phage	11	25	1	1		6	Twitching impaired
Phage	11	26	1	1		6	Twitching impaired
Phage	11	27	1	1		6	Twitching impaired
Phage	11	28	1	1		6	Twitching impaired
Phage	11	29	1	1		6	Twitching impaired
Phage	11	30	1	1		6	Twitching impaired
Phage	11	31	1	1		6	Twitching impaired
Phage	11	32	1	1		6	Twitching impaired
Phage	11	33	1	1		6	Twitching impaired
Phage	11	34	1	1		6	Twitching impaired
Phage	11	35	1	1		6	Twitching impaired
Phage	11	36	1	1		6	Twitching impaired
Phage	11	37	1	1		6	Twitching impaired
Phage	11	38	1	1		6	Twitching impaired
Phage	11	39	1	1		6	Twitching impaired
Phage	11	40	1	1		6	Twitching impaired
Phage	12	1	1	1		6	Twitching impaired
Phage	12	2	1	1		6	Twitching impaired
Phage	12	3	1	1		6	Twitching impaired
Phage	12	4	1	1		6	Twitching impaired
Phage	12	5	1	1		6	Twitching impaired
Phage	12	6	1	1		6	Twitching impaired
Phage	12	7	1	1		6	Twitching impaired
Phage	12	8	1	1		6	Twitching impaired
Phage	12	9	1	1		6	Twitching impaired
Phage	12	10	1	1		6	Twitching impaired
Phage	12	11	1	1		6	Twitching impaired
Phage	12	12	1	1		6	Twitching impaired
Phage	12	13	1	1		6	Twitching impaired
Phage	12	14	1	1		6	Twitching impaired
Phage	12	15	1	1		6	Twitching impaired
Phage	12	16	1	1		6	Twitching impaired
Phage	12	17	1	1		6	Twitching impaired
Phage	12	18	1	1		6	Twitching impaired
Phage	12	19	1	1		6	Twitching impaired
Phage	12	20	1	1		6	Twitching impaired
Phage	12	21	1	1		6	Twitching impaired
Phage	12	22	1	1		6	Twitching impaired
Phage	12	23	1	1		6	Twitching impaired
Phage	12	24	1	1		6	Twitching impaired
Phage	12	25	1	1		6	Twitching impaired
Phage	12	26	1	1		6	Twitching impaired
Phage	12	27	1	1		6	Twitching impaired
Phage	12	28	1	1		6	Twitching impaired
Phage	12	29	1	1		6	Twitching impaired
Phage	12	30	1	1		6	Twitching impaired
Phage	12	31	1	1		6	Twitching impaired
Phage	12	32	1	1		6	Twitching impaired
Phage	12	33	1	1		6	Twitching impaired
Phage	12	34	1	1		6	Twitching impaired
Phage	12	35	1	1		6	Twitching impaired
Phage	12	36	1	1		6	Twitching impaired
Phage	12	37	1	1		6	Twitching impaired
Phage	12	38	1	1		6	Twitching impaired
Phage	12	39	1	1		6	Twitching impaired
Phage	12	40	1	1		6	Twitching impaired

## Sheet: Auxotrophy
Treatment	Population number	Isolate number	Growth code (1=No growth on M9, 2=weak growth on M9, 3= good growth on M9)	Classification
Control	1	1	2	Auxotroph
Control	1	2	3	Wild type
Control	1	3	3	Wild type
Control	1	4	3	Wild type
Control	1	5	3	Wild type
Control	1	6	3	Wild type
Control	1	7	3	Wild type
Control	1	8	3	Wild type
Control	1	9	3	Wild type
Control	1	10	2	Auxotroph
Control	1	11	3	Wild type
Control	1	12	2	Auxotroph
Control	1	13	3	Wild type
Control	1	14	2	Auxotroph
Control	1	15	3	Wild type
Control	1	16	3	Wild type
Control	1	17	3	Wild type
Control	1	18	2	Auxotroph
Control	1	19	3	Wild type
Control	1	20	3	Wild type
Control	1	21	2	Auxotroph
Control	1	22	3	Wild type
Control	1	23	3	Wild type
Control	1	24	3	Wild type
Control	1	25	3	Wild type
Control	1	26	3	Wild type
Control	1	27	3	Wild type
Control	1	28	2	Auxotroph
Control	1	29	3	Wild type
Control	1	30	3	Wild type
Control	1	31	3	Wild type
Control	1	32	2	Auxotroph
Control	1	33	3	Wild type
Control	1	34	3	Wild type
Control	1	35	3	Wild type
Control	1	36	2	Auxotroph
Control	1	37	3	Wild type
Control	1	38	3	Wild type
Control	1	39	3	Wild type
Control	1	40	3	Wild type
Control	2	1	3	Wild type
Control	2	2	3	Wild type
Control	2	3	3	Wild type
Control	2	4	2	Auxotroph
Control	2	5	3	Wild type
Control	2	6	3	Wild type
Control	2	7	3	Wild type
Control	2	8	3	Wild type
Control	2	9	3	Wild type
Control	2	10	3	Wild type
Control	2	11	3	Wild type
Control	2	12	3	Wild type
Control	2	13	3	Wild type
Control	2	14	2	Auxotroph
Control	2	15	2	Auxotroph
Control	2	16	3	Wild type
Control	2	17	3	Wild type
Control	2	18	3	Wild type
Control	2	19	3	Wild type
Control	2	20	3	Wild type
Control	2	21	3	Wild type
Control	2	22	3	Wild type
Control	2	23	3	Wild type
Control	2	24	3	Wild type
Control	2	25	3	Wild type
Control	2	26	2	Auxotroph
Control	2	27	3	Wild type
Control	2	28	3	Wild type
Control	2	29	3	Wild type
Control	2	30	2	Auxotroph
Control	2	31	3	Wild type
Control	2	32	3	Wild type
Control	2	33	3	Wild type
Control	2	34	3	Wild type
Control	2	35	3	Wild type
Control	2	36	3	Wild type
Control	2	37	3	Wild type
Control	2	38	3	Wild type
Control	2	39	3	Wild type
Control	2	40	3	Wild type
Control	3	1	3	Wild type
Control	3	2	3	Wild type
Control	3	3	3	Wild type
Control	3	4	3	Wild type
Control	3	5	3	Wild type
Control	3	6	3	Wild type
Control	3	7	3	Wild type
Control	3	8	3	Wild type
Control	3	9	3	Wild type
Control	3	10	3	Wild type
Control	3	11	3	Wild type
Control	3	12	3	Wild type
Control	3	13	3	Wild type
Control	3	14	3	Wild type
Control	3	15	3	Wild type
Control	3	16	3	Wild type
Control	3	17	3	Wild type
Control	3	18	3	Wild type
Control	3	19	3	Wild type
Control	3	20	3	Wild type
Control	3	21	3	Wild type
Control	3	22	3	Wild type
Control	3	23	3	Wild type
Control	3	24	3	Wild type
Control	3	25	3	Wild type
Control	3	26	3	Wild type
Control	3	27	3	Wild type
Control	3	28	3	Wild type
Control	3	29	3	Wild type
Control	3	30	3	Wild type
Control	3	31	3	Wild type
Control	3	32	3	Wild type
Control	3	33	3	Wild type
Control	3	34	3	Wild type
Control	3	35	3	Wild type
Control	3	36	3	Wild type
Control	3	37	3	Wild type
Control	3	38	3	Wild type
Control	3	39	3	Wild type
Control	3	40	3	Wild type
Control	4	1	3	Wild type
Control	4	2	3	Wild type
Control	4	3	3	Wild type
Control	4	4	3	Wild type
Control	4	5	3	Wild type
Control	4	6	3	Wild type
Control	4	7	3	Wild type
Control	4	8	3	Wild type
Control	4	9	3	Wild type
Control	4	10	3	Wild type
Control	4	11	3	Wild type
Control	4	12	3	Wild type
Control	4	13	3	Wild type
Control	4	14	3	Wild type
Control	4	15	3	Wild type
Control	4	16	3	Wild type
Control	4	17	3	Wild type
Control	4	18	3	Wild type
Control	4	19	3	Wild type
Control	4	20	3	Wild type
Control	4	21	3	Wild type
Control	4	22	3	Wild type
Control	4	23	3	Wild type
Control	4	24	2	Auxotroph
Control	4	25	3	Wild type
Control	4	26	3	Wild type
Control	4	27	3	Wild type
Control	4	28	3	Wild type
Control	4	29	3	Wild type
Control	4	30	3	Wild type
Control	4	31	3	Wild type
Control	4	32	3	Wild type
Control	4	33	3	Wild type
Control	4	34	3	Wild type
Control	4	35	3	Wild type
Control	4	36	3	Wild type
Control	4	37	3	Wild type
Control	4	38	3	Wild type
Control	4	39	3	Wild type
Control	4	40	3	Wild type
Control	5	1	1	Auxotroph
Control	5	2	2	Auxotroph
Control	5	3	2	Auxotroph
Control	5	4	2	Auxotroph
Control	5	5	3	Wild type
Control	5	6	2	Auxotroph
Control	5	7	3	Wild type
Control	5	8	3	Wild type
Control	5	9	3	Wild type
Control	5	10	2	Auxotroph
Control	5	11	3	Wild type
Control	5	12	3	Wild type
Control	5	13	3	Wild type
Control	5	14	1	Auxotroph
Control	5	15	1	Auxotroph
Control	5	16	3	Wild type
Control	5	17	3	Wild type
Control	5	18	2	Auxotroph
Control	5	19	3	Wild type
Control	5	20	3	Wild type
Control	5	21	3	Wild type
Control	5	22	1	Auxotroph
Control	5	23	3	Wild type
Control	5	24	1	Auxotroph
Control	5	25	1	Auxotroph
Control	5	26	3	Wild type
Control	5	27	2	Auxotroph
Control	5	28	3	Wild type
Control	5	29	3	Wild type
Control	5	30	3	Wild type
Control	5	31	3	Wild type
Control	5	32	1	Auxotroph
Control	5	33	1	Auxotroph
Control	5	34	3	Wild type
Control	5	35	2	Auxotroph
Control	5	36	2	Auxotroph
Control	5	37	2	Auxotroph
Control	5	38	3	Wild type
Control	5	39	3	Wild type
Control	5	40	2	Auxotroph
Control	6	1	2	Auxotroph
Control	6	2	3	Wild type
Control	6	3	3	Wild type
Control	6	4	3	Wild type
Control	6	5	2	Auxotroph
Control	6	6	3	Wild type
Control	6	7	3	Wild type
Control	6	8	3	Wild type
Control	6	9	3	Wild type
Control	6	10	3	Wild type
Control	6	11	3	Wild type
Control	6	12	3	Wild type
Control	6	13	3	Wild type
Control	6	14	3	Wild type
Control	6	15	2	Auxotroph
Control	6	16	3	Wild type
Control	6	17	3	Wild type
Control	6	18	2	Auxotroph
Control	6	19	3	Wild type
Control	6	20	3	Wild type
Control	6	21	3	Wild type
Control	6	22	3	Wild type
Control	6	23	3	Wild type
Control	6	24	3	Wild type
Control	6	25	3	Wild type
Control	6	26	2	Auxotroph
Control	6	27	3	Wild type
Control	6	28	3	Wild type
Control	6	29	2	Auxotroph
Control	6	30	3	Wild type
Control	6	31	3	Wild type
Control	6	32	3	Wild type
Control	6	33	3	Wild type
Control	6	34	2	Auxotroph
Control	6	35	2	Auxotroph
Control	6	36	3	Wild type
Control	6	37	2	Auxotroph
Control	6	38	3	Wild type
Control	6	39	2	Auxotroph
Control	6	40	3	Wild type
Phage	7	1	2	Auxotroph
Phage	7	2	2	Auxotroph
Phage	7	3	2	Auxotroph
Phage	7	4	2	Auxotroph
Phage	7	5	2	Auxotroph
Phage	7	6	2	Auxotroph
Phage	7	7	2	Auxotroph
Phage	7	8	2	Auxotroph
Phage	7	9	3	Wild type
Phage	7	10	2	Auxotroph
Phage	7	11	3	Wild type
Phage	7	12	1	Auxotroph
Phage	7	13	3	Wild type
Phage	7	14	2	Auxotroph
Phage	7	15	2	Auxotroph
Phage	7	16	3	Wild type
Phage	7	17	3	Wild type
Phage	7	18	2	Auxotroph
Phage	7	19	3	Wild type
Phage	7	20	3	Wild type
Phage	7	21	1	Auxotroph
Phage	7	22	3	Wild type
Phage	7	23	1	Auxotroph
Phage	7	24	2	Auxotroph
Phage	7	25	2	Auxotroph
Phage	7	26	3	Wild type
Phage	7	27	2	Auxotroph
Phage	7	28	2	Auxotroph
Phage	7	29	2	Auxotroph
Phage	7	30	2	Auxotroph
Phage	7	31	2	Auxotroph
Phage	7	32	1	Auxotroph
Phage	7	33	1	Auxotroph
Phage	7	34	3	Wild type
Phage	7	35	3	Wild type
Phage	7	36	2	Auxotroph
Phage	7	37	2	Auxotroph
Phage	7	38	2	Auxotroph
Phage	7	39	3	Wild type
Phage	7	40	3	Wild type
Phage	8	1	3	Wild type
Phage	8	2	3	Wild type
Phage	8	3	3	Wild type
Phage	8	4	3	Wild type
Phage	8	5	3	Wild type
Phage	8	6	3	Wild type
Phage	8	7	1	Auxotroph
Phage	8	8	3	Wild type
Phage	8	9	3	Wild type
Phage	8	10	1	Auxotroph
Phage	8	11	1	Auxotroph
Phage	8	12	3	Wild type
Phage	8	13	3	Wild type
Phage	8	14	3	Wild type
Phage	8	15	3	Wild type
Phage	8	16	3	Wild type
Phage	8	17	3	Wild type
Phage	8	18	3	Wild type
Phage	8	19	1	Auxotroph
Phage	8	20	3	Wild type
Phage	8	21	3	Wild type
Phage	8	22	1	Auxotroph
Phage	8	23	3	Wild type
Phage	8	24	1	Auxotroph
Phage	8	25	3	Wild type
Phage	8	26	1	Auxotroph
Phage	8	27	1	Auxotroph
Phage	8	28	1	Auxotroph
Phage	8	29	3	Wild type
Phage	8	30	1	Auxotroph
Phage	8	31	3	Wild type
Phage	8	32	1	Auxotroph
Phage	8	33	3	Wild type
Phage	8	34	1	Auxotroph
Phage	8	35	3	Wild type
Phage	8	36	3	Wild type
Phage	8	37	3	Wild type
Phage	8	38	3	Wild type
Phage	8	39	1	Auxotroph
Phage	8	40	1	Auxotroph
Phage	9	1	3	Wild type
Phage	9	2	3	Wild type
Phage	9	3	3	Wild type
Phage	9	4	3	Wild type
Phage	9	5	3	Wild type
Phage	9	6	3	Wild type
Phage	9	7	3	Wild type
Phage	9	8	3	Wild type
Phage	9	9	3	Wild type
Phage	9	10	3	Wild type
Phage	9	11	3	Wild type
Phage	9	12	3	Wild type
Phage	9	13	3	Wild type
Phage	9	14	3	Wild type
Phage	9	15	3	Wild type
Phage	9	16	3	Wild type
Phage	9	17	3	Wild type
Phage	9	18	3	Wild type
Phage	9	19	3	Wild type
Phage	9	20	3	Wild type
Phage	9	21	3	Wild type
Phage	9	22	3	Wild type
Phage	9	23	3	Wild type
Phage	9	24	3	Wild type
Phage	9	25	3	Wild type
Phage	9	26	3	Wild type
Phage	9	27	3	Wild type
Phage	9	28	3	Wild type
Phage	9	29	3	Wild type
Phage	9	30	3	Wild type
Phage	9	31	3	Wild type
Phage	9	32	3	Wild type
Phage	9	33	3	Wild type
Phage	9	34	3	Wild type
Phage	9	35	3	Wild type
Phage	9	36	3	Wild type
Phage	9	37	3	Wild type
Phage	9	38	3	Wild type
Phage	9	39	3	Wild type
Phage	9	40	3	Wild type
Phage	10	1	3	Wild type
Phage	10	2	3	Wild type
Phage	10	3	3	Wild type
Phage	10	4	2	Auxotroph
Phage	10	5	2	Auxotroph
Phage	10	6	2	Auxotroph
Phage	10	7	2	Auxotroph
Phage	10	8	2	Auxotroph
Phage	10	9	3	Wild type
Phage	10	10	3	Wild type
Phage	10	11	3	Wild type
Phage	10	12	3	Wild type
Phage	10	13	2	Auxotroph
Phage	10	14	3	Wild type
Phage	10	15	3	Wild type
Phage	10	16	2	Auxotroph
Phage	10	17	3	Wild type
Phage	10	18	2	Auxotroph
Phage	10	19	2	Auxotroph
Phage	10	20	3	Wild type
Phage	10	21	1	Auxotroph
Phage	10	22	3	Wild type
Phage	10	23	3	Wild type
Phage	10	24	1	Auxotroph
Phage	10	25	3	Wild type
Phage	10	26	3	Wild type
Phage	10	27	1	Auxotroph
Phage	10	28	3	Wild type
Phage	10	29	3	Wild type
Phage	10	30	1	Auxotroph
Phage	10	31	1	Auxotroph
Phage	10	32	3	Wild type
Phage	10	33	3	Wild type
Phage	10	34	1	Auxotroph
Phage	10	35	1	Auxotroph
Phage	10	36	3	Wild type
Phage	10	37	2	Auxotroph
Phage	10	38	3	Wild type
Phage	10	39	1	Auxotroph
Phage	10	40	3	Wild type
Phage	11	1	3	Wild type
Phage	11	2	3	Wild type
Phage	11	3	3	Wild type
Phage	11	4	3	Wild type
Phage	11	5	3	Wild type
Phage	11	6	3	Wild type
Phage	11	7	3	Wild type
Phage	11	8	3	Wild type
Phage	11	9	3	Wild type
Phage	11	10	2	Auxotroph
Phage	11	11	3	Wild type
Phage	11	12	3	Wild type
Phage	11	13	3	Wild type
Phage	11	14	2	Auxotroph
Phage	11	15	3	Wild type
Phage	11	16	3	Wild type
Phage	11	17	3	Wild type
Phage	11	18	2	Auxotroph
Phage	11	19	3	Wild type
Phage	11	20	3	Wild type
Phage	11	21	3	Wild type
Phage	11	22	3	Wild type
Phage	11	23	2	Auxotroph
Phage	11	24	3	Wild type
Phage	11	25	3	Wild type
Phage	11	26	2	Auxotroph
Phage	11	27	2	Auxotroph
Phage	11	28	3	Wild type
Phage	11	29	2	Auxotroph
Phage	11	30	2	Auxotroph
Phage	11	31	3	Wild type
Phage	11	32	3	Wild type
Phage	11	33	3	Wild type
Phage	11	34	2	Auxotroph
Phage	11	35	2	Auxotroph
Phage	11	36	2	Auxotroph
Phage	11	37	2	Auxotroph
Phage	11	38	3	Wild type
Phage	11	39	2	Auxotroph
Phage	11	40	3	Wild type
Phage	12	1	3	Wild type
Phage	12	2	3	Wild type
Phage	12	3	3	Wild type
Phage	12	4	3	Wild type
Phage	12	5	3	Wild type
Phage	12	6	2	Auxotroph
Phage	12	7	3	Wild type
Phage	12	8	3	Wild type
Phage	12	9	3	Wild type
Phage	12	10	3	Wild type
Phage	12	11	3	Wild type
Phage	12	12	3	Wild type
Phage	12	13	3	Wild type
Phage	12	14	3	Wild type
Phage	12	15	3	Wild type
Phage	12	16	3	Wild type
Phage	12	17	3	Wild type
Phage	12	18	3	Wild type
Phage	12	19	3	Wild type
Phage	12	20	3	Wild type
Phage	12	21	3	Wild type
Phage	12	22	3	Wild type
Phage	12	23	3	Wild type
Phage	12	24	3	Wild type
Phage	12	25	3	Wild type
Phage	12	26	3	Wild type
Phage	12	27	3	Wild type
Phage	12	28	3	Wild type
Phage	12	29	3	Wild type
Phage	12	30	3	Wild type
Phage	12	31	3	Wild type
Phage	12	32	3	Wild type
Phage	12	33	3	Wild type
Phage	12	34	3	Wild type
Phage	12	35	3	Wild type
Phage	12	36	3	Wild type
Phage	12	37	3	Wild type
Phage	12	38	3	Wild type
Phage	12	39	3	Wild type
Phage	12	40	3	Wild type

## Sheet: Growth in LB 
			Doubling time in exponential phase (hours)
Treatment	Population number	Isolate number	Replicate 1	Replicate 2	Mean	Predicted by multiple imputation?
Control	1	1	1.16	1.16	1.16	No
Control	1	2	2.34	2.17	2.255	No
Control	1	3	1.33	0.83	1.08	No
Control	1	4	1.34	0.66	1	No
Control	1	5	1.16	0.67	0.915	No
Control	1	6	1.5	1.16	1.33	No
Control	1	7	1.34	2.17	1.755	No
Control	1	8	1.17	0.5	0.835	No
Control	1	9	1.34	1	1.17	No
Control	1	10	3.16	1.33	2.245	No
Control	1	11	NA	NA	2.07325	Yes
Control	1	12	NA	NA	1.80358	Yes
Control	1	13	NA	NA	2.6144	Yes
Control	1	14	NA	NA	1.31461	Yes
Control	1	15	NA	NA	1.16499	Yes
Control	1	16	NA	NA	0.822464	Yes
Control	1	17	NA	NA	1.70293	Yes
Control	1	18	NA	NA	1.36471	Yes
Control	1	19	NA	NA	1.32209	Yes
Control	1	20	NA	NA	1.3747	Yes
Control	1	21	NA	NA	1.25954	Yes
Control	1	22	NA	NA	1.05806	Yes
Control	1	23	NA	NA	1.62111	Yes
Control	1	24	NA	NA	1.84986	Yes
Control	1	25	NA	NA	2.09575	Yes
Control	1	26	NA	NA	1.56695	Yes
Control	1	27	NA	NA	1.95103	Yes
Control	1	28	NA	NA	1.00472	Yes
Control	1	29	NA	NA	1.45628	Yes
Control	1	30	NA	NA	1.28757	Yes
Control	1	31	NA	NA	1.84157	Yes
Control	1	32	NA	NA	1.70414	Yes
Control	1	33	NA	NA	2.14825	Yes
Control	1	34	NA	NA	1.59312	Yes
Control	1	35	NA	NA	1.65098	Yes
Control	1	36	NA	NA	1.6073	Yes
Control	1	37	NA	NA	2.11902	Yes
Control	1	38	NA	NA	1.94989	Yes
Control	1	39	NA	NA	1.81307	Yes
Control	1	40	NA	NA	2.915	Yes
Control	2	1	3.83	2	1.415	No
Control	2	2	1.67	1.16	1.675	No
Control	2	3	1.84	1.51	1.825	No
Control	2	4	2.16	1.49	2	No
Control	2	5	2.49	1.51	1.335	No
Control	2	6	1.5	1.17	2.415	No
Control	2	7	2.67	2.16	1.415	No
Control	2	8	1.66	1.17	1.995	No
Control	2	9	2.5	1.49	2.42	No
Control	2	10	2.67	2.17	2.30608	No
Control	2	11	NA	NA	1.43579	Yes
Control	2	12	NA	NA	2.4351	Yes
Control	2	13	NA	NA	1.8107	Yes
Control	2	14	NA	NA	2.24832	Yes
Control	2	15	NA	NA	1.02374	Yes
Control	2	16	NA	NA	2.36875	Yes
Control	2	17	NA	NA	2.40268	Yes
Control	2	18	NA	NA	1.17084	Yes
Control	2	19	NA	NA	1.74647	Yes
Control	2	20	NA	NA	0.673461	Yes
Control	2	21	NA	NA	2.28532	Yes
Control	2	22	NA	NA	2.18432	Yes
Control	2	23	NA	NA	1.35061	Yes
Control	2	24	NA	NA	0.854771	Yes
Control	2	25	NA	NA	1.97205	Yes
Control	2	26	NA	NA	1.46569	Yes
Control	2	27	NA	NA	1.74302	Yes
Control	2	28	NA	NA	1.90156	Yes
Control	2	29	NA	NA	1.4181	Yes
Control	2	30	NA	NA	1.36918	Yes
Control	2	31	NA	NA	2.23566	Yes
Control	2	32	NA	NA	1.46581	Yes
Control	2	33	NA	NA	1.12817	Yes
Control	2	34	NA	NA	1.99506	Yes
Control	2	35	NA	NA	1.41397	Yes
Control	2	36	NA	NA	2.02582	Yes
Control	2	37	NA	NA	1.93975	Yes
Control	2	38	NA	NA	1.94311	Yes
Control	2	39	NA	NA	2.20325	Yes
Control	2	40	NA	NA	2.085	Yes
Control	3	1	2.17	2	1.41	No
Control	3	2	1.66	1.16	1.835	No
Control	3	3	2.17	1.5	1.34	No
Control	3	4	1.51	1.17	2.15	No
Control	3	5	2.5	1.8	2.265	No
Control	3	6	2.33	2.2	1.17	No
Control	3	7	1.34	1	1.815	No
Control	3	8	2.13	1.5	2.32	No
Control	3	9	2.47	2.17	3.4	No
Control	3	10	3.3	3.5	2.13089	No
Control	3	11	NA	NA	2.3505	Yes
Control	3	12	NA	NA	1.92531	Yes
Control	3	13	NA	NA	1.96562	Yes
Control	3	14	NA	NA	2.0321	Yes
Control	3	15	NA	NA	1.27862	Yes
Control	3	16	NA	NA	1.72541	Yes
Control	3	17	NA	NA	1.98447	Yes
Control	3	18	NA	NA	2.32707	Yes
Control	3	19	NA	NA	2.35688	Yes
Control	3	20	NA	NA	1.94181	Yes
Control	3	21	NA	NA	1.7221	Yes
Control	3	22	NA	NA	2.36551	Yes
Control	3	23	NA	NA	1.67918	Yes
Control	3	24	NA	NA	1.7684	Yes
Control	3	25	NA	NA	1.6347	Yes
Control	3	26	NA	NA	2.5285	Yes
Control	3	27	NA	NA	1.67365	Yes
Control	3	28	NA	NA	2.40199	Yes
Control	3	29	NA	NA	1.67599	Yes
Control	3	30	NA	NA	1.90962	Yes
Control	3	31	NA	NA	2.0816	Yes
Control	3	32	NA	NA	1.63128	Yes
Control	3	33	NA	NA	2.21806	Yes
Control	3	34	NA	NA	1.76131	Yes
Control	3	35	NA	NA	1.67264	Yes
Control	3	36	NA	NA	2.34668	Yes
Control	3	37	NA	NA	1.11314	Yes
Control	3	38	NA	NA	2.00529	Yes
Control	3	39	NA	NA	2.47149	Yes
Control	3	40	NA	NA	2	Yes
Control	4	1	2	NA	1.33	No
Control	4	2	1.33	NA	1.5	No
Control	4	3	1.5	NA	1.49	No
Control	4	4	1.49	NA	2	No
Control	4	5	2	NA	2	No
Control	4	6	2	NA	1.33	No
Control	4	7	1.33	NA	1.66	No
Control	4	8	1.66	NA	2	No
Control	4	9	2	NA	2.17	No
Control	4	10	2.17	NA	1.7001	No
Control	4	11	NA	NA	1.79478	Yes
Control	4	12	NA	NA	1.99361	Yes
Control	4	13	NA	NA	2.41606	Yes
Control	4	14	NA	NA	2.19821	Yes
Control	4	15	NA	NA	1.44532	Yes
Control	4	16	NA	NA	2.21027	Yes
Control	4	17	NA	NA	2.06715	Yes
Control	4	18	NA	NA	2.11551	Yes
Control	4	19	NA	NA	2.30881	Yes
Control	4	20	NA	NA	1.6017	Yes
Control	4	21	NA	NA	1.06528	Yes
Control	4	22	NA	NA	2.37678	Yes
Control	4	23	NA	NA	2.53984	Yes
Control	4	24	NA	NA	2.01383	Yes
Control	4	25	NA	NA	0.636501	Yes
Control	4	26	NA	NA	2.33279	Yes
Control	4	27	NA	NA	0.974257	Yes
Control	4	28	NA	NA	1.65149	Yes
Control	4	29	NA	NA	1.73109	Yes
Control	4	30	NA	NA	2.41494	Yes
Control	4	31	NA	NA	1.38053	Yes
Control	4	32	NA	NA	1.81134	Yes
Control	4	33	NA	NA	1.3034	Yes
Control	4	34	NA	NA	2.85911	Yes
Control	4	35	NA	NA	1.34591	Yes
Control	4	36	NA	NA	1.33719	Yes
Control	4	37	NA	NA	1.65654	Yes
Control	4	38	NA	NA	1.92623	Yes
Control	4	39	NA	NA	1.85273	Yes
Control	4	40	NA	NA	2	Yes
Control	5	1	2.17	1.83	1.755	No
Control	5	2	2	1.51	1.42	No
Control	5	3	1.5	1.34	1.665	No
Control	5	4	2	1.33	1.33	No
Control	5	5	1.49	1.17	1.245	No
Control	5	6	1.33	1.16	1.585	No
Control	5	7	1.67	1.5	1.495	No
Control	5	8	1.66	1.33	1.75	No
Control	5	9	1.83	1.67	1.415	No
Control	5	10	1.66	1.17	1.65671	No
Control	5	11	NA	NA	1.12482	Yes
Control	5	12	NA	NA	1.56432	Yes
Control	5	13	NA	NA	1.58814	Yes
Control	5	14	NA	NA	1.47515	Yes
Control	5	15	NA	NA	0.995363	Yes
Control	5	16	NA	NA	1.24706	Yes
Control	5	17	NA	NA	0.858783	Yes
Control	5	18	NA	NA	1.79407	Yes
Control	5	19	NA	NA	0.501932	Yes
Control	5	20	NA	NA	0.722923	Yes
Control	5	21	NA	NA	1.99234	Yes
Control	5	22	NA	NA	0.939721	Yes
Control	5	23	NA	NA	1.62623	Yes
Control	5	24	NA	NA	1.62418	Yes
Control	5	25	NA	NA	0.618427	Yes
Control	5	26	NA	NA	1.33793	Yes
Control	5	27	NA	NA	1.29033	Yes
Control	5	28	NA	NA	1.62763	Yes
Control	5	29	NA	NA	1.37251	Yes
Control	5	30	NA	NA	1.26265	Yes
Control	5	31	NA	NA	2.26581	Yes
Control	5	32	NA	NA	1.82362	Yes
Control	5	33	NA	NA	1.34861	Yes
Control	5	34	NA	NA	1.68017	Yes
Control	5	35	NA	NA	2.02648	Yes
Control	5	36	NA	NA	1.91154	Yes
Control	5	37	NA	NA	1.82268	Yes
Control	5	38	NA	NA	1.26585	Yes
Control	5	39	NA	NA	1.64427	Yes
Control	5	40	NA	NA	2.49	Yes
Control	6	1	2.49	NA	1.67	No
Control	6	2	1.67	NA	2.83	No
Control	6	3	2.83	NA	2.5	No
Control	6	4	2.5	NA	1.83	No
Control	6	5	1.83	NA	2.17	No
Control	6	6	2.17	NA	1.33	No
Control	6	7	1.33	NA	2.33	No
Control	6	8	2.33	NA	2.66	No
Control	6	9	2.66	NA	2.33	No
Control	6	10	2.33	NA	2.10572	No
Control	6	11	NA	NA	2.33545	Yes
Control	6	12	NA	NA	1.91675	Yes
Control	6	13	NA	NA	2.43789	Yes
Control	6	14	NA	NA	2.371	Yes
Control	6	15	NA	NA	2.9113	Yes
Control	6	16	NA	NA	1.83408	Yes
Control	6	17	NA	NA	2.27772	Yes
Control	6	18	NA	NA	1.52327	Yes
Control	6	19	NA	NA	2.73777	Yes
Control	6	20	NA	NA	2.04588	Yes
Control	6	21	NA	NA	2.09004	Yes
Control	6	22	NA	NA	2.49399	Yes
Control	6	23	NA	NA	2.17519	Yes
Control	6	24	NA	NA	2.25043	Yes
Control	6	25	NA	NA	3.15217	Yes
Control	6	26	NA	NA	1.91358	Yes
Control	6	27	NA	NA	2.12015	Yes
Control	6	28	NA	NA	1.93942	Yes
Control	6	29	NA	NA	1.82168	Yes
Control	6	30	NA	NA	2.11787	Yes
Control	6	31	NA	NA	2.60868	Yes
Control	6	32	NA	NA	1.80635	Yes
Control	6	33	NA	NA	1.1253	Yes
Control	6	34	NA	NA	1.98531	Yes
Control	6	35	NA	NA	1.65841	Yes
Control	6	36	NA	NA	1.98305	Yes
Control	6	37	NA	NA	1.65549	Yes
Control	6	38	NA	NA	1.81674	Yes
Control	6	39	NA	NA	1.90673	Yes
Control	6	40	NA	NA	1.86	Yes
Phage	7	1	1.67	2.05	1.335	No
Phage	7	2	1.67	1	1.775	No
Phage	7	3	1.5	2.05	1.275	No
Phage	7	4	1.17	1.38	1.085	No
Phage	7	5	1.17	1	1.61	No
Phage	7	6	1.34	1.88	1.355	No
Phage	7	7	1.33	1.38	2.085	No
Phage	7	8	1.67	2.5	1.19	No
Phage	7	9	1	1.38	1.36	No
Phage	7	10	1	1.72	1.5683	No
Phage	7	11	NA	NA	1.26135	Yes
Phage	7	12	NA	NA	1.41245	Yes
Phage	7	13	NA	NA	1.62112	Yes
Phage	7	14	NA	NA	1.75964	Yes
Phage	7	15	NA	NA	0.982454	Yes
Phage	7	16	NA	NA	0.805882	Yes
Phage	7	17	NA	NA	1.81855	Yes
Phage	7	18	NA	NA	1.22166	Yes
Phage	7	19	NA	NA	1.84086	Yes
Phage	7	20	NA	NA	1.34515	Yes
Phage	7	21	NA	NA	1.43407	Yes
Phage	7	22	NA	NA	1.56861	Yes
Phage	7	23	NA	NA	1.3739	Yes
Phage	7	24	NA	NA	1.74088	Yes
Phage	7	25	NA	NA	1.20679	Yes
Phage	7	26	NA	NA	1.24557	Yes
Phage	7	27	NA	NA	1.49891	Yes
Phage	7	28	NA	NA	1.28354	Yes
Phage	7	29	NA	NA	1.11138	Yes
Phage	7	30	NA	NA	2.03984	Yes
Phage	7	31	NA	NA	1.06156	Yes
Phage	7	32	NA	NA	0.98517	Yes
Phage	7	33	NA	NA	0.989201	Yes
Phage	7	34	NA	NA	1.79267	Yes
Phage	7	35	NA	NA	1.58549	Yes
Phage	7	36	NA	NA	1.65509	Yes
Phage	7	37	NA	NA	0.905421	Yes
Phage	7	38	NA	NA	0.799915	Yes
Phage	7	39	NA	NA	1.69818	Yes
Phage	7	40	NA	NA	1.42	Yes
Phage	8	1	1.67	1.17	1.335	No
Phage	8	2	1.5	1.17	1.255	No
Phage	8	3	1.34	1.17	1.25	No
Phage	8	4	1.67	0.83	1.08	No
Phage	8	5	1	1.16	1.165	No
Phage	8	6	1.17	1.16	1.58	No
Phage	8	7	1.33	1.83	1.17	No
Phage	8	8	1.67	0.67	1.19	No
Phage	8	9	1	1.38	1.665	No
Phage	8	10	2	1.33	1.18887	No
Phage	8	11	NA	NA	1.01786	Yes
Phage	8	12	NA	NA	1.76527	Yes
Phage	8	13	NA	NA	0.919211	Yes
Phage	8	14	NA	NA	1.28744	Yes
Phage	8	15	NA	NA	1.68607	Yes
Phage	8	16	NA	NA	1.35567	Yes
Phage	8	17	NA	NA	1.17895	Yes
Phage	8	18	NA	NA	0.856985	Yes
Phage	8	19	NA	NA	1.39772	Yes
Phage	8	20	NA	NA	1.11526	Yes
Phage	8	21	NA	NA	0.930818	Yes
Phage	8	22	NA	NA	1.10273	Yes
Phage	8	23	NA	NA	0.494657	Yes
Phage	8	24	NA	NA	0.736031	Yes
Phage	8	25	NA	NA	1.6899	Yes
Phage	8	26	NA	NA	1.8987	Yes
Phage	8	27	NA	NA	1.57865	Yes
Phage	8	28	NA	NA	1.7803	Yes
Phage	8	29	NA	NA	1.59513	Yes
Phage	8	30	NA	NA	1.53595	Yes
Phage	8	31	NA	NA	1.5294	Yes
Phage	8	32	NA	NA	1.27866	Yes
Phage	8	33	NA	NA	1.24201	Yes
Phage	8	34	NA	NA	1.0697	Yes
Phage	8	35	NA	NA	1.27376	Yes
Phage	8	36	NA	NA	1.56931	Yes
Phage	8	37	NA	NA	1.75689	Yes
Phage	8	38	NA	NA	1.34514	Yes
Phage	8	39	NA	NA	1.74849	Yes
Phage	8	40	NA	NA	1.17	Yes
Phage	9	1	1.17	1.17	1.48	No
Phage	9	2	1.63	1.33	1.215	No
Phage	9	3	1.3	1.13	1	No
Phage	9	4	1	1	1	No
Phage	9	5	1	1	1	No
Phage	9	6	1	1	1.4	No
Phage	9	7	1.47	1.33	1.23	No
Phage	9	8	1.3	1.16	1.415	No
Phage	9	9	1.5	1.33	1.75	No
Phage	9	10	1.84	1.66	1.20629	No
Phage	9	11	NA	NA	0.391655	Yes
Phage	9	12	NA	NA	0.969847	Yes
Phage	9	13	NA	NA	1.72076	Yes
Phage	9	14	NA	NA	1.59101	Yes
Phage	9	15	NA	NA	1.674	Yes
Phage	9	16	NA	NA	1.14649	Yes
Phage	9	17	NA	NA	1.53975	Yes
Phage	9	18	NA	NA	1.9817	Yes
Phage	9	19	NA	NA	1.23271	Yes
Phage	9	20	NA	NA	1.49982	Yes
Phage	9	21	NA	NA	1.08341	Yes
Phage	9	22	NA	NA	1.3753	Yes
Phage	9	23	NA	NA	2.10018	Yes
Phage	9	24	NA	NA	1.39048	Yes
Phage	9	25	NA	NA	1.46128	Yes
Phage	9	26	NA	NA	1.25134	Yes
Phage	9	27	NA	NA	1.15955	Yes
Phage	9	28	NA	NA	1.09171	Yes
Phage	9	29	NA	NA	1.13621	Yes
Phage	9	30	NA	NA	1.63255	Yes
Phage	9	31	NA	NA	1.25247	Yes
Phage	9	32	NA	NA	1.80569	Yes
Phage	9	33	NA	NA	1.33029	Yes
Phage	9	34	NA	NA	0.654639	Yes
Phage	9	35	NA	NA	1.55012	Yes
Phage	9	36	NA	NA	1.48387	Yes
Phage	9	37	NA	NA	1.64771	Yes
Phage	9	38	NA	NA	0.363627	Yes
Phage	9	39	NA	NA	1.55957	Yes
Phage	9	40	NA	NA	2	Yes
Phage	10	1	2.34	1.66	1.83	No
Phage	10	2	2	1.66	1.495	No
Phage	10	3	1.66	1.33	1.46	No
Phage	10	4	1.17	1.75	1.245	No
Phage	10	5	1.33	1.16	1.245	No
Phage	10	6	1.33	1.16	1.835	No
Phage	10	7	2.17	1.5	1.375	No
Phage	10	8	1.33	1.42	1.46	No
Phage	10	9	1.67	1.25	1.41	No
Phage	10	10	1.66	1.16	1.61953	No
Phage	10	11	NA	NA	1.91565	Yes
Phage	10	12	NA	NA	1.29525	Yes
Phage	10	13	NA	NA	1.62976	Yes
Phage	10	14	NA	NA	1.97303	Yes
Phage	10	15	NA	NA	1.75838	Yes
Phage	10	16	NA	NA	1.42201	Yes
Phage	10	17	NA	NA	1.60313	Yes
Phage	10	18	NA	NA	1.84344	Yes
Phage	10	19	NA	NA	1.15316	Yes
Phage	10	20	NA	NA	1.73202	Yes
Phage	10	21	NA	NA	1.70263	Yes
Phage	10	22	NA	NA	1.81349	Yes
Phage	10	23	NA	NA	1.87392	Yes
Phage	10	24	NA	NA	1.65413	Yes
Phage	10	25	NA	NA	1.83936	Yes
Phage	10	26	NA	NA	1.73345	Yes
Phage	10	27	NA	NA	1.50346	Yes
Phage	10	28	NA	NA	1.83481	Yes
Phage	10	29	NA	NA	2.09213	Yes
Phage	10	30	NA	NA	1.70665	Yes
Phage	10	31	NA	NA	0.77915	Yes
Phage	10	32	NA	NA	1.34873	Yes
Phage	10	33	NA	NA	1.88006	Yes
Phage	10	34	NA	NA	1.34517	Yes
Phage	10	35	NA	NA	1.09932	Yes
Phage	10	36	NA	NA	1.70838	Yes
Phage	10	37	NA	NA	1.51065	Yes
Phage	10	38	NA	NA	2.30748	Yes
Phage	10	39	NA	NA	2.01484	Yes
Phage	10	40	NA	NA	1.33	Yes
Phage	11	1	1.33	1.33	2.5	No
Phage	11	2	1.83	3.17	1.58	No
Phage	11	3	1.49	1.67	2.585	No
Phage	11	4	2.17	3	1.66	No
Phage	11	5	1.49	1.83	1.335	No
Phage	11	6	1.34	1.33	1.335	No
Phage	11	7	1.33	1.34	1.505	No
Phage	11	8	1.67	1.34	2.085	No
Phage	11	9	1.5	2.67	1.665	No
Phage	11	10	1.5	1.83	1.78291	No
Phage	11	11	NA	NA	1.69886	Yes
Phage	11	12	NA	NA	1.89267	Yes
Phage	11	13	NA	NA	1.17014	Yes
Phage	11	14	NA	NA	1.82072	Yes
Phage	11	15	NA	NA	1.00807	Yes
Phage	11	16	NA	NA	1.98369	Yes
Phage	11	17	NA	NA	2.08208	Yes
Phage	11	18	NA	NA	1.72918	Yes
Phage	11	19	NA	NA	1.5583	Yes
Phage	11	20	NA	NA	1.7568	Yes
Phage	11	21	NA	NA	1.40509	Yes
Phage	11	22	NA	NA	1.67748	Yes
Phage	11	23	NA	NA	1.06924	Yes
Phage	11	24	NA	NA	1.76728	Yes
Phage	11	25	NA	NA	2.15634	Yes
Phage	11	26	NA	NA	1.65289	Yes
Phage	11	27	NA	NA	1.65535	Yes
Phage	11	28	NA	NA	2.16078	Yes
Phage	11	29	NA	NA	1.56497	Yes
Phage	11	30	NA	NA	1.30368	Yes
Phage	11	31	NA	NA	1.74172	Yes
Phage	11	32	NA	NA	1.72622	Yes
Phage	11	33	NA	NA	2.36411	Yes
Phage	11	34	NA	NA	1.76599	Yes
Phage	11	35	NA	NA	2.63676	Yes
Phage	11	36	NA	NA	2.12602	Yes
Phage	11	37	NA	NA	2.13595	Yes
Phage	11	38	NA	NA	1.91526	Yes
Phage	11	39	NA	NA	1.77327	Yes
Phage	11	40	NA	NA	1.665	Yes
Phage	12	1	1.67	1.66	1.25	No
Phage	12	2	1.33	1.17	1.665	No
Phage	12	3	1.66	1.67	2.29	No
Phage	12	4	3	1.58	1.585	No
Phage	12	5	1.67	1.5	1.235	No
Phage	12	6	1.47	1	1.495	No
Phage	12	7	1.5	1.49	1.83	No
Phage	12	8	1.83	NA	1.645	No
Phage	12	9	1.96	1.33	1.855	No
Phage	12	10	1.96	1.75	1.50518	No
Phage	12	11	NA	NA	1.63569	Yes
Phage	12	12	NA	NA	1.88588	Yes
Phage	12	13	NA	NA	1.10424	Yes
Phage	12	14	NA	NA	1.64645	Yes
Phage	12	15	NA	NA	1.82399	Yes
Phage	12	16	NA	NA	1.96927	Yes
Phage	12	17	NA	NA	2.41719	Yes
Phage	12	18	NA	NA	1.7993	Yes
Phage	12	19	NA	NA	1.35633	Yes
Phage	12	20	NA	NA	1.75386	Yes
Phage	12	21	NA	NA	1.96143	Yes
Phage	12	22	NA	NA	1.54663	Yes
Phage	12	23	NA	NA	1.61627	Yes
Phage	12	24	NA	NA	2.01116	Yes
Phage	12	25	NA	NA	1.158	Yes
Phage	12	26	NA	NA	1.8114	Yes
Phage	12	27	NA	NA	2.11178	Yes
Phage	12	28	NA	NA	1.73139	Yes
Phage	12	29	NA	NA	1.59588	Yes
Phage	12	30	NA	NA	1.39419	Yes
Phage	12	31	NA	NA	1.59071	Yes
Phage	12	32	NA	NA	1.32781	Yes
Phage	12	33	NA	NA	1.78644	Yes
Phage	12	34	NA	NA	2.07259	Yes
Phage	12	35	NA	NA	1.57683	Yes
Phage	12	36	NA	NA	1.67273	Yes
Phage	12	37	NA	NA	1.44087	Yes
Phage	12	38	NA	NA	1.47249	Yes
Phage	12	39	NA	NA	1.44776	Yes
Phage	12	40	NA	NA	1.4075	Yes

## Sheet: Biofilm
			A590 (normalised to PAO1 on plate)
Treatment	Population number	Isolate number	Replicate 1	Replicate 2	Mean	Predicted by multiple imputation?
Control	1	1	0.658854	0.587537	0.623196	No
Control	1	2	0.648438	0.896142	0.77229	No
Control	1	3	1.82812	0.676558	1.25234	No
Control	1	4	1.45833	0.845697	1.15202	No
Control	1	5	1.52344	0.738872	1.13115	No
Control	1	6	2.4349	1.07418	1.75454	No
Control	1	7	1.53906	0.958457	1.24876	No
Control	1	8	1.70052	0.997033	1.34878	No
Control	1	9	1.74479	0.896142	1.32047	No
Control	1	10	1.01823	0.602374	0.810302	No
Control	1	11	NA	NA	0.45863	Yes
Control	1	12	NA	NA	0.403927	Yes
Control	1	13	NA	NA	1.17408	Yes
Control	1	14	NA	NA	1.25217	Yes
Control	1	15	NA	NA	0.959861	Yes
Control	1	16	NA	NA	1.30183	Yes
Control	1	17	NA	NA	1.16448	Yes
Control	1	18	NA	NA	0.641403	Yes
Control	1	19	NA	NA	1.54327	Yes
Control	1	20	NA	NA	1.29239	Yes
Control	1	21	NA	NA	1.35745	Yes
Control	1	22	NA	NA	1.65481	Yes
Control	1	23	NA	NA	1.03595	Yes
Control	1	24	NA	NA	0.938108	Yes
Control	1	25	NA	NA	1.13231	Yes
Control	1	26	NA	NA	1.29365	Yes
Control	1	27	NA	NA	1.31572	Yes
Control	1	28	NA	NA	1.14639	Yes
Control	1	29	NA	NA	1.16106	Yes
Control	1	30	NA	NA	1.28705	Yes
Control	1	31	NA	NA	0.842139	Yes
Control	1	32	NA	NA	1.19076	Yes
Control	1	33	NA	NA	1.05074	Yes
Control	1	34	NA	NA	0.960703	Yes
Control	1	35	NA	NA	1.33659	Yes
Control	1	36	NA	NA	0.791982	Yes
Control	1	37	NA	NA	1.04335	Yes
Control	1	38	NA	NA	0.808285	Yes
Control	1	39	NA	NA	1.34435	Yes
Control	1	40	NA	NA	0.930754	Yes
Control	2	1	0.658854	1.1276	0.893225	No
Control	2	2	0.763021	0.789318	0.776169	No
Control	2	3	0.768229	0.41543	0.59183	No
Control	2	4	1.92969	0.95549	1.44259	No
Control	2	5	1.14844	1.11869	1.13357	No
Control	2	6	2.60417	1.28783	1.946	No
Control	2	7	2.78646	1.08605	1.93626	No
Control	2	8	2.63021	1.4095	2.01985	No
Control	2	9	1.59635	0.988131	1.29224	No
Control	2	10	1.5625	0.896142	1.22932	No
Control	2	11	NA	NA	1.02499	Yes
Control	2	12	NA	NA	0.692832	Yes
Control	2	13	NA	NA	1.24755	Yes
Control	2	14	NA	NA	0.438528	Yes
Control	2	15	NA	NA	1.4266	Yes
Control	2	16	NA	NA	1.94199	Yes
Control	2	17	NA	NA	1.33697	Yes
Control	2	18	NA	NA	1.19577	Yes
Control	2	19	NA	NA	1.60824	Yes
Control	2	20	NA	NA	0.910581	Yes
Control	2	21	NA	NA	1.90305	Yes
Control	2	22	NA	NA	1.40052	Yes
Control	2	23	NA	NA	1.16655	Yes
Control	2	24	NA	NA	0.843737	Yes
Control	2	25	NA	NA	1.70163	Yes
Control	2	26	NA	NA	0.711405	Yes
Control	2	27	NA	NA	1.65549	Yes
Control	2	28	NA	NA	1.42617	Yes
Control	2	29	NA	NA	1.20089	Yes
Control	2	30	NA	NA	1.27752	Yes
Control	2	31	NA	NA	1.43805	Yes
Control	2	32	NA	NA	1.35945	Yes
Control	2	33	NA	NA	1.36857	Yes
Control	2	34	NA	NA	1.86795	Yes
Control	2	35	NA	NA	0.67951	Yes
Control	2	36	NA	NA	0.852881	Yes
Control	2	37	NA	NA	1.61589	Yes
Control	2	38	NA	NA	1.36274	Yes
Control	2	39	NA	NA	1.01955	Yes
Control	2	40	NA	NA	0.716975	Yes
Control	3	1	2.93134	2.45238	2.69186	No
Control	3	2	0.554167	1.90952	1.23185	No
Control	3	3	1.03859	1.66667	1.35263	No
Control	3	4	1.94583	1.56667	1.75625	No
Control	3	5	1.00163	3.33333	2.16748	No
Control	3	6	1.82989	1.48571	1.6578	No
Control	3	7	1.69185	2.47619	2.08402	No
Control	3	8	1.31159	1.34286	1.32723	No
Control	3	9	0.528986	0.57619	0.552588	No
Control	3	10	0.273913	0.380952	0.327433	No
Control	3	11	NA	NA	1.10176	Yes
Control	3	12	NA	NA	1.71866	Yes
Control	3	13	NA	NA	1.31113	Yes
Control	3	14	NA	NA	1.6549	Yes
Control	3	15	NA	NA	1.17503	Yes
Control	3	16	NA	NA	1.15325	Yes
Control	3	17	NA	NA	0.565869	Yes
Control	3	18	NA	NA	0.389013	Yes
Control	3	19	NA	NA	1.13397	Yes
Control	3	20	NA	NA	0.862626	Yes
Control	3	21	NA	NA	1.39257	Yes
Control	3	22	NA	NA	2.05893	Yes
Control	3	23	NA	NA	0.878606	Yes
Control	3	24	NA	NA	1.05165	Yes
Control	3	25	NA	NA	1.18377	Yes
Control	3	26	NA	NA	0.895427	Yes
Control	3	27	NA	NA	1.80986	Yes
Control	3	28	NA	NA	1.1894	Yes
Control	3	29	NA	NA	1.31495	Yes
Control	3	30	NA	NA	1.07928	Yes
Control	3	31	NA	NA	1.13264	Yes
Control	3	32	NA	NA	1.43336	Yes
Control	3	33	NA	NA	1.27209	Yes
Control	3	34	NA	NA	1.76283	Yes
Control	3	35	NA	NA	1.90989	Yes
Control	3	36	NA	NA	0.730705	Yes
Control	3	37	NA	NA	0.760457	Yes
Control	3	38	NA	NA	1.25645	Yes
Control	3	39	NA	NA	1.18574	Yes
Control	3	40	NA	NA	0.944633	Yes
Control	4	1	0.936213	0.707775	0.821994	No
Control	4	2	1.6869	1.13137	1.40913	No
Control	4	3	1.1571	1.0563	1.1067	No
Control	4	4	1.49845	1.36461	1.43153	No
Control	4	5	0.591398	0.672922	0.63216	No
Control	4	6	0.822672	0.723861	0.773266	No
Control	4	7	1.49225	1.34584	1.41905	No
Control	4	8	1.60069	1.8311	1.7159	No
Control	4	9	1.16566	1.0429	1.10428	No
Control	4	10	1.02898	0.654155	0.841567	No
Control	4	11	NA	NA	1.97849	Yes
Control	4	12	NA	NA	0.793324	Yes
Control	4	13	NA	NA	1.582	Yes
Control	4	14	NA	NA	0.936242	Yes
Control	4	15	NA	NA	1.06048	Yes
Control	4	16	NA	NA	0.920445	Yes
Control	4	17	NA	NA	1.41945	Yes
Control	4	18	NA	NA	1.20088	Yes
Control	4	19	NA	NA	0.301128	Yes
Control	4	20	NA	NA	1.18764	Yes
Control	4	21	NA	NA	0.907005	Yes
Control	4	22	NA	NA	1.55208	Yes
Control	4	23	NA	NA	1.26636	Yes
Control	4	24	NA	NA	0.565611	Yes
Control	4	25	NA	NA	0.872508	Yes
Control	4	26	NA	NA	1.20497	Yes
Control	4	27	NA	NA	1.45926	Yes
Control	4	28	NA	NA	1.21705	Yes
Control	4	29	NA	NA	0.95989	Yes
Control	4	30	NA	NA	1.49294	Yes
Control	4	31	NA	NA	1.17865	Yes
Control	4	32	NA	NA	1.3837	Yes
Control	4	33	NA	NA	1.39939	Yes
Control	4	34	NA	NA	1.25437	Yes
Control	4	35	NA	NA	1.2316	Yes
Control	4	36	NA	NA	1.86555	Yes
Control	4	37	NA	NA	1.15346	Yes
Control	4	38	NA	NA	1.55687	Yes
Control	4	39	NA	NA	0.987857	Yes
Control	4	40	NA	NA	1.31413	Yes
Control	5	1	0.663043	1.34286	1.00295	No
Control	5	2	0.427174	1.4381	0.932635	No
Control	5	3	0.878804	2.78571	1.83226	No
Control	5	4	0.511594	1.41905	0.965321	No
Control	5	5	0.988225	2.92857	1.9584	No
Control	5	6	0.792754	0.709524	0.751139	No
Control	5	7	1.19928	3.51429	2.35678	No
Control	5	8	1.09529	3.54762	2.32145	No
Control	5	9	1.23388	2.29048	1.76218	No
Control	5	10	0.600362	0.72381	0.662086	No
Control	5	11	NA	NA	1.4155	Yes
Control	5	12	NA	NA	1.65003	Yes
Control	5	13	NA	NA	1.446	Yes
Control	5	14	NA	NA	0.3554	Yes
Control	5	15	NA	NA	1.37404	Yes
Control	5	16	NA	NA	1.70282	Yes
Control	5	17	NA	NA	1.65887	Yes
Control	5	18	NA	NA	1.25027	Yes
Control	5	19	NA	NA	0.960568	Yes
Control	5	20	NA	NA	1.68095	Yes
Control	5	21	NA	NA	1.62236	Yes
Control	5	22	NA	NA	1.05309	Yes
Control	5	23	NA	NA	1.39198	Yes
Control	5	24	NA	NA	1.11646	Yes
Control	5	25	NA	NA	0.713104	Yes
Control	5	26	NA	NA	1.73923	Yes
Control	5	27	NA	NA	0.467125	Yes
Control	5	28	NA	NA	1.88372	Yes
Control	5	29	NA	NA	1.42747	Yes
Control	5	30	NA	NA	1.22408	Yes
Control	5	31	NA	NA	1.23708	Yes
Control	5	32	NA	NA	1.04028	Yes
Control	5	33	NA	NA	0.570921	Yes
Control	5	34	NA	NA	1.8231	Yes
Control	5	35	NA	NA	0.688734	Yes
Control	5	36	NA	NA	1.00378	Yes
Control	5	37	NA	NA	1.12401	Yes
Control	5	38	NA	NA	1.28957	Yes
Control	5	39	NA	NA	1.13271	Yes
Control	5	40	NA	NA	0.726243	Yes
Control	6	1	1.24731	1.04021	1.14376	No
Control	6	2	1.0842	0.597855	0.841027	No
Control	6	3	1.18407	0.702413	0.943242	No
Control	6	4	1.30636	0.707775	1.00707	No
Control	6	5	0.660835	0.643432	0.652133	No
Control	6	6	1.42938	0.86059	1.14498	No
Control	6	7	1.2721	0.919571	1.09583	No
Control	6	8	0.902679	0.89008	0.89638	No
Control	6	9	1.17988	0.595174	0.887527	No
Control	6	10	1.20776	0.769437	0.9886	No
Control	6	11	NA	NA	0.430581	Yes
Control	6	12	NA	NA	0.804016	Yes
Control	6	13	NA	NA	0.830815	Yes
Control	6	14	NA	NA	0.789411	Yes
Control	6	15	NA	NA	0.804616	Yes
Control	6	16	NA	NA	0.604973	Yes
Control	6	17	NA	NA	1.11434	Yes
Control	6	18	NA	NA	0.187684	Yes
Control	6	19	NA	NA	0.370705	Yes
Control	6	20	NA	NA	0.859321	Yes
Control	6	21	NA	NA	1.91652	Yes
Control	6	22	NA	NA	0.375936	Yes
Control	6	23	NA	NA	1.49583	Yes
Control	6	24	NA	NA	1.17978	Yes
Control	6	25	NA	NA	1.35935	Yes
Control	6	26	NA	NA	0.861514	Yes
Control	6	27	NA	NA	1.53212	Yes
Control	6	28	NA	NA	0.956913	Yes
Control	6	29	NA	NA	0.882982	Yes
Control	6	30	NA	NA	1.23822	Yes
Control	6	31	NA	NA	1.15398	Yes
Control	6	32	NA	NA	1.10332	Yes
Control	6	33	NA	NA	1.78389	Yes
Control	6	34	NA	NA	1.37906	Yes
Control	6	35	NA	NA	0.602149	Yes
Control	6	36	NA	NA	1.41318	Yes
Control	6	37	NA	NA	0.665447	Yes
Control	6	38	NA	NA	0.903596	Yes
Control	6	39	NA	NA	0.891711	Yes
Control	6	40	NA	NA	0.989403	Yes
Phage	7	1	0.606965	0.642336	0.62465	No
Phage	7	2	0.731343	0.554745	0.643044	No
Phage	7	3	0.492537	0.729927	0.611232	No
Phage	7	4	0.701493	0.481752	0.591622	No
Phage	7	5	0.626866	0.686131	0.656499	No
Phage	7	6	0.835821	0.905109	0.870465	No
Phage	7	7	0.547264	0.722628	0.634946	No
Phage	7	8	0.656716	0.824818	0.740767	No
Phage	7	9	0.58209	0.79562	0.688855	No
Phage	7	10	0.587065	0.664234	0.625649	No
Phage	7	11	NA	NA	0.592441	Yes
Phage	7	12	NA	NA	0.118278	Yes
Phage	7	13	NA	NA	0.562938	Yes
Phage	7	14	NA	NA	0.566823	Yes
Phage	7	15	NA	NA	1.17818	Yes
Phage	7	16	NA	NA	1.02859	Yes
Phage	7	17	NA	NA	1.04674	Yes
Phage	7	18	NA	NA	0.387177	Yes
Phage	7	19	NA	NA	0.692261	Yes
Phage	7	20	NA	NA	0.669834	Yes
Phage	7	21	NA	NA	1.11418	Yes
Phage	7	22	NA	NA	0.875594	Yes
Phage	7	23	NA	NA	0.280765	Yes
Phage	7	24	NA	NA	0.204471	Yes
Phage	7	25	NA	NA	0.183951	Yes
Phage	7	26	NA	NA	0.782302	Yes
Phage	7	27	NA	NA	0.968755	Yes
Phage	7	28	NA	NA	0.563462	Yes
Phage	7	29	NA	NA	0.749709	Yes
Phage	7	30	NA	NA	0.860517	Yes
Phage	7	31	NA	NA	0.045815	Yes
Phage	7	32	NA	NA	0.252358	Yes
Phage	7	33	NA	NA	0.444992	Yes
Phage	7	34	NA	NA	1.06171	Yes
Phage	7	35	NA	NA	0.978155	Yes
Phage	7	36	NA	NA	0.615957	Yes
Phage	7	37	NA	NA	0.607526	Yes
Phage	7	38	NA	NA	0.309153	Yes
Phage	7	39	NA	NA	1.36747	Yes
Phage	7	40	NA	NA	1.30699	Yes
Phage	8	1	0.646766	0.540146	0.593456	No
Phage	8	2	1.20398	0.839416	1.0217	No
Phage	8	3	0.572139	0.50365	0.537894	No
Phage	8	4	0.955224	1.0365	0.99586	No
Phage	8	5	1.31343	1.05839	1.18591	No
Phage	8	6	1.25871	1.24818	1.25344	No
Phage	8	7	0.676617	0.372263	0.52444	No
Phage	8	8	1.26368	1.29197	1.27783	No
Phage	8	9	1.08955	1.21168	1.15062	No
Phage	8	10	0.920398	0.620438	0.770418	No
Phage	8	11	NA	NA	0.0938523	Yes
Phage	8	12	NA	NA	1.77822	Yes
Phage	8	13	NA	NA	1.70642	Yes
Phage	8	14	NA	NA	1.46998	Yes
Phage	8	15	NA	NA	1.30079	Yes
Phage	8	16	NA	NA	0.400237	Yes
Phage	8	17	NA	NA	0.814913	Yes
Phage	8	18	NA	NA	1.15954	Yes
Phage	8	19	NA	NA	0.199772	Yes
Phage	8	20	NA	NA	1.44692	Yes
Phage	8	21	NA	NA	1.34611	Yes
Phage	8	22	NA	NA	0.139075	Yes
Phage	8	23	NA	NA	0.537064	Yes
Phage	8	24	NA	NA	0.359223	Yes
Phage	8	25	NA	NA	0.649529	Yes
Phage	8	26	NA	NA	0.465875	Yes
Phage	8	27	NA	NA	0.0784349	Yes
Phage	8	28	NA	NA	0.236226	Yes
Phage	8	29	NA	NA	0.64704	Yes
Phage	8	30	NA	NA	0.222067	Yes
Phage	8	31	NA	NA	0.529267	Yes
Phage	8	32	NA	NA	-0.106814	Yes
Phage	8	33	NA	NA	0.707104	Yes
Phage	8	34	NA	NA	0.908491	Yes
Phage	8	35	NA	NA	0.632203	Yes
Phage	8	36	NA	NA	1.55498	Yes
Phage	8	37	NA	NA	0.639512	Yes
Phage	8	38	NA	NA	0.808664	Yes
Phage	8	39	NA	NA	0.420042	Yes
Phage	8	40	NA	NA	0.478886	Yes
Phage	9	1	0.653979	1.04667	0.850323	No
Phage	9	2	0.207612	0.806667	0.50714	No
Phage	9	3	0.470588	1.06667	0.768627	No
Phage	9	4	0.415225	1.61333	1.01428	No
Phage	9	5	0.491349	1.25333	0.872341	No
Phage	9	6	0.532872	1.30667	0.919769	No
Phage	9	7	0.287197	0.84	0.563599	No
Phage	9	8	0.311419	0.746667	0.529043	No
Phage	9	9	0.294118	0.733333	0.513725	No
Phage	9	10	0.204152	0.886667	0.545409	No
Phage	9	11	NA	NA	0.615448	Yes
Phage	9	12	NA	NA	0.833348	Yes
Phage	9	13	NA	NA	0.782481	Yes
Phage	9	14	NA	NA	0.527536	Yes
Phage	9	15	NA	NA	0.484004	Yes
Phage	9	16	NA	NA	0.776245	Yes
Phage	9	17	NA	NA	0.855008	Yes
Phage	9	18	NA	NA	0.960752	Yes
Phage	9	19	NA	NA	0.346302	Yes
Phage	9	20	NA	NA	1.73435	Yes
Phage	9	21	NA	NA	0.431622	Yes
Phage	9	22	NA	NA	0.682036	Yes
Phage	9	23	NA	NA	-0.453854	Yes
Phage	9	24	NA	NA	1.17885	Yes
Phage	9	25	NA	NA	1.01176	Yes
Phage	9	26	NA	NA	-0.145471	Yes
Phage	9	27	NA	NA	1.1175	Yes
Phage	9	28	NA	NA	0.794497	Yes
Phage	9	29	NA	NA	1.47557	Yes
Phage	9	30	NA	NA	0.747284	Yes
Phage	9	31	NA	NA	0.199633	Yes
Phage	9	32	NA	NA	0.867718	Yes
Phage	9	33	NA	NA	0.965127	Yes
Phage	9	34	NA	NA	0.810042	Yes
Phage	9	35	NA	NA	1.24294	Yes
Phage	9	36	NA	NA	0.99691	Yes
Phage	9	37	NA	NA	1.00171	Yes
Phage	9	38	NA	NA	0.0280796	Yes
Phage	9	39	NA	NA	0.896963	Yes
Phage	9	40	NA	NA	0.815669	Yes
Phage	10	1	0.432526	0.506667	0.469596	No
Phage	10	2	0.470588	0.58	0.525294	No
Phage	10	3	0.723183	0.986667	0.854925	No
Phage	10	4	0.138408	1.4	0.769204	No
Phage	10	5	0.204152	0.653333	0.428743	No
Phage	10	6	0.183391	0.453333	0.318362	No
Phage	10	7	0.401384	0.606667	0.504025	No
Phage	10	8	0.190311	0.24	0.215156	No
Phage	10	9	0.536332	1.17333	0.854833	No
Phage	10	10	0.491349	0.793333	0.642341	No
Phage	10	11	NA	NA	0.777146	Yes
Phage	10	12	NA	NA	0.848279	Yes
Phage	10	13	NA	NA	0.886251	Yes
Phage	10	14	NA	NA	1.12251	Yes
Phage	10	15	NA	NA	1.01085	Yes
Phage	10	16	NA	NA	-0.0646334	Yes
Phage	10	17	NA	NA	0.813118	Yes
Phage	10	18	NA	NA	-0.024539	Yes
Phage	10	19	NA	NA	1.02126	Yes
Phage	10	20	NA	NA	0.745342	Yes
Phage	10	21	NA	NA	0.444128	Yes
Phage	10	22	NA	NA	0.926593	Yes
Phage	10	23	NA	NA	0.0923007	Yes
Phage	10	24	NA	NA	0.779723	Yes
Phage	10	25	NA	NA	1.31793	Yes
Phage	10	26	NA	NA	0.493827	Yes
Phage	10	27	NA	NA	0.201479	Yes
Phage	10	28	NA	NA	1.47671	Yes
Phage	10	29	NA	NA	0.842436	Yes
Phage	10	30	NA	NA	-0.0140384	Yes
Phage	10	31	NA	NA	-0.209717	Yes
Phage	10	32	NA	NA	1.328	Yes
Phage	10	33	NA	NA	1.01706	Yes
Phage	10	34	NA	NA	1.08153	Yes
Phage	10	35	NA	NA	0.581395	Yes
Phage	10	36	NA	NA	1.7285	Yes
Phage	10	37	NA	NA	0.737439	Yes
Phage	10	38	NA	NA	1.40125	Yes
Phage	10	39	NA	NA	0.645892	Yes
Phage	10	40	NA	NA	0.969645	Yes
Phage	11	1	0.908795	NA	0.908795	No
Phage	11	2	1.08795	NA	1.08795	No
Phage	11	3	0.752443	NA	0.752443	No
Phage	11	4	1.07818	NA	1.07818	No
Phage	11	5	1.07818	NA	1.07818	No
Phage	11	6	0.863192	NA	0.863192	No
Phage	11	7	1.30619	NA	1.30619	No
Phage	11	8	#VALUE!	NA	0.652648	No
Phage	11	9	1.2671	NA	1.2671	No
Phage	11	10	1.0456	NA	1.0456	No
Phage	11	11	NA	NA	0.886846	Yes
Phage	11	12	NA	NA	0.882761	Yes
Phage	11	13	NA	NA	0.80197	Yes
Phage	11	14	NA	NA	0.459665	Yes
Phage	11	15	NA	NA	1.58177	Yes
Phage	11	16	NA	NA	0.813083	Yes
Phage	11	17	NA	NA	1.12357	Yes
Phage	11	18	NA	NA	0.506207	Yes
Phage	11	19	NA	NA	0.697636	Yes
Phage	11	20	NA	NA	0.525268	Yes
Phage	11	21	NA	NA	1.25402	Yes
Phage	11	22	NA	NA	0.585677	Yes
Phage	11	23	NA	NA	0.739653	Yes
Phage	11	24	NA	NA	0.660272	Yes
Phage	11	25	NA	NA	0.641492	Yes
Phage	11	26	NA	NA	0.328899	Yes
Phage	11	27	NA	NA	0.537115	Yes
Phage	11	28	NA	NA	-0.063182	Yes
Phage	11	29	NA	NA	1.01418	Yes
Phage	11	30	NA	NA	0.925482	Yes
Phage	11	31	NA	NA	1.44661	Yes
Phage	11	32	NA	NA	0.849067	Yes
Phage	11	33	NA	NA	1.16486	Yes
Phage	11	34	NA	NA	0.414469	Yes
Phage	11	35	NA	NA	0.0639164	Yes
Phage	11	36	NA	NA	0.984177	Yes
Phage	11	37	NA	NA	0.09504	Yes
Phage	11	38	NA	NA	0.855348	Yes
Phage	11	39	NA	NA	0.68621	Yes
Phage	11	40	NA	NA	0.990133	Yes
Phage	12	1	0.729642	0.7	0.714821	No
Phage	12	2	0.641694	0.7425	0.692097	No
Phage	12	3	0.703583	1.1	0.901792	No
Phage	12	4	0.882736	0.84	0.861368	No
Phage	12	5	0.736156	0.6375	0.686828	No
Phage	12	6	0.716612	0.75	0.733306	No
Phage	12	7	0.869707	0.6075	0.738603	No
Phage	12	8	1.46254	1.0325	1.24752	No
Phage	12	9	0.752443	0.7175	0.734971	No
Phage	12	10	0.986971	0.62	0.803485	No
Phage	12	11	NA	NA	0.420799	Yes
Phage	12	12	NA	NA	1.00146	Yes
Phage	12	13	NA	NA	0.810094	Yes
Phage	12	14	NA	NA	0.855983	Yes
Phage	12	15	NA	NA	1.02466	Yes
Phage	12	16	NA	NA	0.701184	Yes
Phage	12	17	NA	NA	0.435763	Yes
Phage	12	18	NA	NA	1.42719	Yes
Phage	12	19	NA	NA	0.794196	Yes
Phage	12	20	NA	NA	1.18989	Yes
Phage	12	21	NA	NA	1.22657	Yes
Phage	12	22	NA	NA	0.777078	Yes
Phage	12	23	NA	NA	1.1816	Yes
Phage	12	24	NA	NA	0.92762	Yes
Phage	12	25	NA	NA	1.28223	Yes
Phage	12	26	NA	NA	0.677186	Yes
Phage	12	27	NA	NA	0.928189	Yes
Phage	12	28	NA	NA	1.36843	Yes
Phage	12	29	NA	NA	1.12086	Yes
Phage	12	30	NA	NA	1.06528	Yes
Phage	12	31	NA	NA	0.0226495	Yes
Phage	12	32	NA	NA	1.71614	Yes
Phage	12	33	NA	NA	0.740649	Yes
Phage	12	34	NA	NA	0.870554	Yes
Phage	12	35	NA	NA	0.604976	Yes
Phage	12	36	NA	NA	0.396571	Yes
Phage	12	37	NA	NA	0.451723	Yes
Phage	12	38	NA	NA	0.948015	Yes
Phage	12	39	NA	NA	0.591857	Yes
Phage	12	40	NA	NA	1.62738	Yes
To assay for biofilm formation, overnight cultures were diluted 1:100, and 150 μl added to each well (n=8 per isolate) of a clear-bottomed 96 well plate. Plates were incubated statically for 24 h at 37˚C. Liquid was removed and the wells washed gently with PBS (3 times) to remove all planktonic bacteria. Plates were dried at 60 ˚C for 90 min to fix the biofilms, and biofilm mass stained by additi…

## Sheet: Hypermutability
Treatment	Population number	Isolate number	Phenotype
Control	1	1	Wild type
Control	1	2	Wild type
Control	1	3	Wild type
Control	1	4	Wild type
Control	1	5	Wild type
Control	1	6	Wild type
Control	1	7	Wild type
Control	1	8	Wild type
Control	1	9	Wild type
Control	1	10	Wild type
Control	1	11	Wild type
Control	1	12	Wild type
Control	1	13	Wild type
Control	1	14	Wild type
Control	1	15	Wild type
Control	1	16	Wild type
Control	1	17	Wild type
Control	1	18	Wild type
Control	1	19	Wild type
Control	1	20	Wild type
Control	1	21	Wild type
Control	1	22	Wild type
Control	1	23	Wild type
Control	1	24	Wild type
Control	1	25	Wild type
Control	1	26	Wild type
Control	1	27	Wild type
Control	1	28	Wild type
Control	1	29	Wild type
Control	1	30	Wild type
Control	1	31	Wild type
Control	1	32	Wild type
Control	1	33	Wild type
Control	1	34	Wild type
Control	1	35	Wild type
Control	1	36	Wild type
Control	1	37	Wild type
Control	1	38	Wild type
Control	1	39	Wild type
Control	1	40	Wild type
Control	2	1	Hypermutator
Control	2	2	Wild type
Control	2	3	Hypermutator
Control	2	4	Wild type
Control	2	5	Wild type
Control	2	6	Hypermutator
Control	2	7	Wild type
Control	2	8	Hypermutator
Control	2	9	Wild type
Control	2	10	Wild type
Control	2	11	Wild type
Control	2	12	Wild type
Control	2	13	Wild type
Control	2	14	Wild type
Control	2	15	Wild type
Control	2	16	Wild type
Control	2	17	Wild type
Control	2	18	Wild type
Control	2	19	Wild type
Control	2	20	Hypermutator
Control	2	21	Hypermutator
Control	2	22	Wild type
Control	2	23	Wild type
Control	2	24	Wild type
Control	2	25	Hypermutator
Control	2	26	Wild type
Control	2	27	Wild type
Control	2	28	Hypermutator
Control	2	29	Wild type
Control	2	30	Wild type
Control	2	31	Wild type
Control	2	32	Wild type
Control	2	33	Hypermutator
Control	2	34	Hypermutator
Control	2	35	Wild type
Control	2	36	Wild type
Control	2	37	Hypermutator
Control	2	38	Hypermutator
Control	2	39	Hypermutator
Control	2	40	Wild type
Control	3	1	Hypermutator
Control	3	2	Wild type
Control	3	3	Hypermutator
Control	3	4	Wild type
Control	3	5	Hypermutator
Control	3	6	Wild type
Control	3	7	Wild type
Control	3	8	Hypermutator
Control	3	9	Hypermutator
Control	3	10	Hypermutator
Control	3	11	Hypermutator
Control	3	12	Hypermutator
Control	3	13	Hypermutator
Control	3	14	Hypermutator
Control	3	15	Hypermutator
Control	3	16	Hypermutator
Control	3	17	Wild type
Control	3	18	Hypermutator
Control	3	19	Hypermutator
Control	3	20	Hypermutator
Control	3	21	Hypermutator
Control	3	22	Hypermutator
Control	3	23	Hypermutator
Control	3	24	Hypermutator
Control	3	25	Hypermutator
Control	3	26	Hypermutator
Control	3	27	Hypermutator
Control	3	28	Hypermutator
Control	3	29	Hypermutator
Control	3	30	Hypermutator
Control	3	31	Hypermutator
Control	3	32	Hypermutator
Control	3	33	Hypermutator
Control	3	34	Hypermutator
Control	3	35	Hypermutator
Control	3	36	Wild type
Control	3	37	Hypermutator
Control	3	38	Hypermutator
Control	3	39	Hypermutator
Control	3	40	Wild type
Control	4	1	Wild type
Control	4	2	Hypermutator
Control	4	3	Wild type
Control	4	4	Wild type
Control	4	5	Wild type
Control	4	6	Wild type
Control	4	7	Wild type
Control	4	8	Wild type
Control	4	9	Wild type
Control	4	10	Wild type
Control	4	11	Wild type
Control	4	12	Wild type
Control	4	13	Wild type
Control	4	14	Wild type
Control	4	15	Wild type
Control	4	16	Wild type
Control	4	17	Wild type
Control	4	18	Wild type
Control	4	19	Wild type
Control	4	20	Wild type
Control	4	21	Wild type
Control	4	22	Wild type
Control	4	23	Wild type
Control	4	24	Wild type
Control	4	25	Wild type
Control	4	26	Wild type
Control	4	27	Wild type
Control	4	28	Wild type
Control	4	29	Wild type
Control	4	30	Wild type
Control	4	31	Wild type
Control	4	32	Wild type
Control	4	33	Wild type
Control	4	34	Wild type
Control	4	35	Wild type
Control	4	36	Wild type
Control	4	37	Wild type
Control	4	38	Wild type
Control	4	39	Wild type
Control	4	40	Wild type
Control	5	1	Wild type
Control	5	2	Wild type
Control	5	3	Wild type
Control	5	4	Wild type
Control	5	5	Wild type
Control	5	6	Wild type
Control	5	7	Wild type
Control	5	8	Wild type
Control	5	9	Wild type
Control	5	10	Wild type
Control	5	11	Wild type
Control	5	12	Wild type
Control	5	13	Wild type
Control	5	14	Wild type
Control	5	15	Wild type
Control	5	16	Wild type
Control	5	17	Wild type
Control	5	18	Wild type
Control	5	19	Wild type
Control	5	20	Wild type
Control	5	21	Wild type
Control	5	22	Wild type
Control	5	23	Wild type
Control	5	24	Wild type
Control	5	25	Wild type
Control	5	26	Wild type
Control	5	27	Wild type
Control	5	28	Wild type
Control	5	29	Wild type
Control	5	30	Wild type
Control	5	31	Wild type
Control	5	32	Wild type
Control	5	33	Wild type
Control	5	34	Wild type
Control	5	35	Wild type
Control	5	36	Wild type
Control	5	37	Wild type
Control	5	38	Wild type
Control	5	39	Wild type
Control	5	40	Hypermutator
Control	6	1	Wild type
Control	6	2	Hypermutator
Control	6	3	Hypermutator
Control	6	4	Wild type
Control	6	5	Hypermutator
Control	6	6	Hypermutator
Control	6	7	Hypermutator
Control	6	8	Hypermutator
Control	6	9	Wild type
Control	6	10	Wild type
Control	6	11	Hypermutator
Control	6	12	Wild type
Control	6	13	Hypermutator
Control	6	14	Hypermutator
Control	6	15	Hypermutator
Control	6	16	Hypermutator
Control	6	17	Hypermutator
Control	6	18	Hypermutator
Control	6	19	Hypermutator
Control	6	20	Hypermutator
Control	6	21	Hypermutator
Control	6	22	Hypermutator
Control	6	23	Hypermutator
Control	6	24	Hypermutator
Control	6	25	Hypermutator
Control	6	26	Hypermutator
Control	6	27	Hypermutator
Control	6	28	Wild type
Control	6	29	Hypermutator
Control	6	30	Hypermutator
Control	6	31	Hypermutator
Control	6	32	Wild type
Control	6	33	Hypermutator
Control	6	34	Hypermutator
Control	6	35	Hypermutator
Control	6	36	Wild type
Control	6	37	Hypermutator
Control	6	38	Wild type
Control	6	39	Hypermutator
Control	6	40	Wild type
Phage	7	1	Wild type
Phage	7	2	Wild type
Phage	7	3	Wild type
Phage	7	4	Wild type
Phage	7	5	Wild type
Phage	7	6	Wild type
Phage	7	7	Wild type
Phage	7	8	Wild type
Phage	7	9	Wild type
Phage	7	10	Wild type
Phage	7	11	Wild type
Phage	7	12	Wild type
Phage	7	13	Wild type
Phage	7	14	Wild type
Phage	7	15	Wild type
Phage	7	16	Wild type
Phage	7	17	Wild type
Phage	7	18	Wild type
Phage	7	19	Wild type
Phage	7	20	Wild type
Phage	7	21	Wild type
Phage	7	22	Wild type
Phage	7	23	Wild type
Phage	7	24	Wild type
Phage	7	25	Wild type
Phage	7	26	Wild type
Phage	7	27	Wild type
Phage	7	28	Wild type
Phage	7	29	Wild type
Phage	7	30	Wild type
Phage	7	31	Wild type
Phage	7	32	Wild type
Phage	7	33	Wild type
Phage	7	34	Wild type
Phage	7	35	Wild type
Phage	7	36	Wild type
Phage	7	37	Wild type
Phage	7	38	Wild type
Phage	7	39	Wild type
Phage	7	40	Wild type
Phage	8	1	Wild type
Phage	8	2	Wild type
Phage	8	3	Wild type
Phage	8	4	Wild type
Phage	8	5	Wild type
Phage	8	6	Wild type
Phage	8	7	Wild type
Phage	8	8	Wild type
Phage	8	9	Wild type
Phage	8	10	Wild type
Phage	8	11	Wild type
Phage	8	12	Wild type
Phage	8	13	Wild type
Phage	8	14	Wild type
Phage	8	15	Wild type
Phage	8	16	Wild type
Phage	8	17	Wild type
Phage	8	18	Wild type
Phage	8	19	Wild type
Phage	8	20	Wild type
Phage	8	21	Wild type
Phage	8	22	Wild type
Phage	8	23	Wild type
Phage	8	24	Wild type
Phage	8	25	Wild type
Phage	8	26	Wild type
Phage	8	27	Wild type
Phage	8	28	Wild type
Phage	8	29	Wild type
Phage	8	30	Wild type
Phage	8	31	Wild type
Phage	8	32	Wild type
Phage	8	33	Wild type
Phage	8	34	Wild type
Phage	8	35	Wild type
Phage	8	36	Wild type
Phage	8	37	Wild type
Phage	8	38	Wild type
Phage	8	39	Wild type
Phage	8	40	Wild type
Phage	9	1	Wild type
Phage	9	2	Wild type
Phage	9	3	Wild type
Phage	9	4	Wild type
Phage	9	5	Wild type
Phage	9	6	Wild type
Phage	9	7	Wild type
Phage	9	8	Wild type
Phage	9	9	Wild type
Phage	9	10	Wild type
Phage	9	11	Wild type
Phage	9	12	Wild type
Phage	9	13	Wild type
Phage	9	14	Wild type
Phage	9	15	Wild type
Phage	9	16	Wild type
Phage	9	17	Wild type
Phage	9	18	Wild type
Phage	9	19	Wild type
Phage	9	20	Wild type
Phage	9	21	Wild type
Phage	9	22	Wild type
Phage	9	23	Wild type
Phage	9	24	Wild type
Phage	9	25	Wild type
Phage	9	26	Wild type
Phage	9	27	Wild type
Phage	9	28	Wild type
Phage	9	29	Wild type
Phage	9	30	Wild type
Phage	9	31	Wild type
Phage	9	32	Wild type
Phage	9	33	Wild type
Phage	9	34	Wild type
Phage	9	35	Wild type
Phage	9	36	Wild type
Phage	9	37	Wild type
Phage	9	38	Wild type
Phage	9	39	Wild type
Phage	9	40	Wild type
Phage	10	1	Wild type
Phage	10	2	Wild type
Phage	10	3	Wild type
Phage	10	4	Wild type
Phage	10	5	Wild type
Phage	10	6	Wild type
Phage	10	7	Wild type
Phage	10	8	Wild type
Phage	10	9	Wild type
Phage	10	10	Wild type
Phage	10	11	Wild type
Phage	10	12	Wild type
Phage	10	13	Wild type
Phage	10	14	Wild type
Phage	10	15	Wild type
Phage	10	16	Wild type
Phage	10	17	Wild type
Phage	10	18	Wild type
Phage	10	19	Wild type
Phage	10	20	Wild type
Phage	10	21	Wild type
Phage	10	22	Wild type
Phage	10	23	Wild type
Phage	10	24	Wild type
Phage	10	25	Wild type
Phage	10	26	Wild type
Phage	10	27	Wild type
Phage	10	28	Wild type
Phage	10	29	Wild type
Phage	10	30	Wild type
Phage	10	31	Wild type
Phage	10	32	Wild type
Phage	10	33	Wild type
Phage	10	34	Wild type
Phage	10	35	Wild type
Phage	10	36	Wild type
Phage	10	37	Wild type
Phage	10	38	Wild type
Phage	10	39	Wild type
Phage	10	40	Wild type
Phage	11	1	Wild type
Phage	11	2	Hypermutator
Phage	11	3	Hypermutator
Phage	11	4	Hypermutator
Phage	11	5	Hypermutator
Phage	11	6	Hypermutator
Phage	11	7	Hypermutator
Phage	11	8	Hypermutator
Phage	11	9	Wild type
Phage	11	10	Hypermutator
Phage	11	11	Hypermutator
Phage	11	12	Hypermutator
Phage	11	13	Hypermutator
Phage	11	14	Hypermutator
Phage	11	15	Hypermutator
Phage	11	16	Hypermutator
Phage	11	17	Hypermutator
Phage	11	18	Hypermutator
Phage	11	19	Hypermutator
Phage	11	20	Hypermutator
Phage	11	21	Hypermutator
Phage	11	22	Hypermutator
Phage	11	23	Hypermutator
Phage	11	24	Hypermutator
Phage	11	25	Hypermutator
Phage	11	26	Hypermutator
Phage	11	27	Hypermutator
Phage	11	28	Hypermutator
Phage	11	29	Hypermutator
Phage	11	30	Hypermutator
Phage	11	31	Wild type
Phage	11	32	Hypermutator
Phage	11	33	Hypermutator
Phage	11	34	Hypermutator
Phage	11	35	Hypermutator
Phage	11	36	Hypermutator
Phage	11	37	Hypermutator
Phage	11	38	Hypermutator
Phage	11	39	Hypermutator
Phage	11	40	Hypermutator
Phage	12	1	Wild type
Phage	12	2	Wild type
Phage	12	3	Hypermutator
Phage	12	4	Wild type
Phage	12	5	Wild type
Phage	12	6	Wild type
Phage	12	7	Wild type
Phage	12	8	Hypermutator
Phage	12	9	Wild type
Phage	12	10	Wild type
Phage	12	11	Wild type
Phage	12	12	Hypermutator
Phage	12	13	Wild type
Phage	12	14	Wild type
Phage	12	15	Wild type
Phage	12	16	Wild type
Phage	12	17	Wild type
Phage	12	18	Wild type
Phage	12	19	Wild type
Phage	12	20	Wild type
Phage	12	21	Wild type
Phage	12	22	Hypermutator
Phage	12	23	Wild type
Phage	12	24	Wild type
Phage	12	25	Hypermutator
Phage	12	26	Wild type
Phage	12	27	Wild type
Phage	12	28	Wild type
Phage	12	29	Wild type
Phage	12	30	Wild type
Phage	12	31	Wild type
Phage	12	32	Wild type
Phage	12	33	Wild type
Phage	12	34	Wild type
Phage	12	35	Wild type
Phage	12	36	Wild type
Phage	12	37	Wild type
Phage	12	38	Wild type
Phage	12	39	Wild type
Phage	12	40	Wild type

## Sheet: LES phage susceptibility
			Status (0=resistant, 1=susceptible)
Treatment	Population number	Isolate number	LESφ2	LESφ3	LESφ4
Control	1	1	0	1	0
Control	1	2	1	1	1
Control	1	3	0	0	0
Control	1	4	0	0	0
Control	1	5	0	0	0
Control	1	6	1	1	1
Control	1	7	0	0	0
Control	1	8	0	0	0
Control	1	9	0	0	0
Control	1	10	1	1	0
Control	1	11	1	0	0
Control	1	12	1	1	0
Control	1	13	1	1	0
Control	1	14	0	0	0
Control	1	15	1	1	1
Control	1	16	0	0	0
Control	1	17	1	1	1
Control	1	18	1	1	0
Control	1	19	0	0	0
Control	1	20	0	0	0
Control	1	21	0	0	0
Control	1	22	1	1	0
Control	1	23	0	0	0
Control	1	24	1	1	1
Control	1	25	0	0	0
Control	1	26	0	0	0
Control	1	27	0	0	0
Control	1	28	0	0	0
Control	1	29	1	1	1
Control	1	30	0	0	0
Control	1	31	0	0	0
Control	1	32	0	0	0
Control	1	33	0	0	0
Control	1	34	0	0	0
Control	1	35	0	0	0
Control	1	36	1	1	0
Control	1	37	0	0	0
Control	1	38	0	1	0
Control	1	39	0	0	0
Control	1	40	0	0	0
Control	2	1	1	1	0
Control	2	2	0	0	0
Control	2	3	0	0	0
Control	2	4	0	0	0
Control	2	5	0	0	0
Control	2	6	0	0	0
Control	2	7	0	0	0
Control	2	8	1	1	1
Control	2	9	0	0	0
Control	2	10	0	0	0
Control	2	11	0	0	0
Control	2	12	0	0	0
Control	2	13	0	0	0
Control	2	14	0	0	0
Control	2	15	0	0	0
Control	2	16	1	1	1
Control	2	17	0	0	0
Control	2	18	0	0	0
Control	2	19	0	0	0
Control	2	20	1	1	1
Control	2	21	1	1	1
Control	2	22	0	0	0
Control	2	23	0	0	0
Control	2	24	0	0	0
Control	2	25	1	1	1
Control	2	26	0	0	0
Control	2	27	0	0	0
Control	2	28	1	1	0
Control	2	29	0	0	0
Control	2	30	0	0	0
Control	2	31	0	0	0
Control	2	32	0	0	0
Control	2	33	1	1	1
Control	2	34	1	1	1
Control	2	35	0	0	0
Control	2	36	0	0	0
Control	2	37	1	1	0
Control	2	38	0	0	0
Control	2	39	1	1	0
Control	2	40	0	0	0
Control	3	1	0	0	0
Control	3	2	0	1	0
Control	3	3	1	1	1
Control	3	4	0	1	0
Control	3	5	1	1	0
Control	3	6	0	0	0
Control	3	7	1	1	1
Control	3	8	1	0	0
Control	3	9	0	0	0
Control	3	10	0	0	0
Control	3	11	0	0	0
Control	3	12	0	0	0
Control	3	13	1	1	1
Control	3	14	0	0	0
Control	3	15	0	0	0
Control	3	16	1	1	1
Control	3	17	0	1	0
Control	3	18	0	0	0
Control	3	19	0	0	0
Control	3	20	0	0	0
Control	3	21	0	0	0
Control	3	22	1	1	1
Control	3	23	0	0	0
Control	3	24	0	0	0
Control	3	25	0	0	0
Control	3	26	0	0	0
Control	3	27	0	1	0
Control	3	28	0	1	0
Control	3	29	1	1	0
Control	3	30	0	1	0
Control	3	31	0	0	0
Control	3	32	0	0	0
Control	3	33	0	0	0
Control	3	34	0	0	0
Control	3	35	0	0	0
Control	3	36	1	1	0
Control	3	37	0	0	0
Control	3	38	0	0	0
Control	3	39	0	0	0
Control	3	40	0	0	0
Control	4	1	0	0	0
Control	4	2	1	1	1
Control	4	3	0	0	0
Control	4	4	1	1	1
Control	4	5	0	0	0
Control	4	6	0	0	0
Control	4	7	1	1	1
Control	4	8	1	1	1
Control	4	9	1	1	1
Control	4	10	0	0	0
Control	4	11	0	0	0
Control	4	12	0	0	0
Control	4	13	0	0	0
Control	4	14	0	0	0
Control	4	15	0	0	0
Control	4	16	1	1	1
Control	4	17	0	0	0
Control	4	18	0	0	0
Control	4	19	0	0	0
Control	4	20	0	0	0
Control	4	21	0	0	0
Control	4	22	1	1	1
Control	4	23	0	0	0
Control	4	24	0	0	0
Control	4	25	0	0	0
Control	4	26	1	1	1
Control	4	27	0	0	0
Control	4	28	1	1	1
Control	4	29	1	1	1
Control	4	30	0	0	0
Control	4	31	0	0	0
Control	4	32	0	0	0
Control	4	33	0	0	0
Control	4	34	0	0	0
Control	4	35	0	0	0
Control	4	36	0	0	0
Control	4	37	0	0	0
Control	4	38	0	0	0
Control	4	39	0	0	0
Control	4	40	0	0	0
Control	5	1	1	1	1
Control	5	2	1	1	1
Control	5	3	1	1	1
Control	5	4	1	1	1
Control	5	5	1	1	1
Control	5	6	1	1	1
Control	5	7	1	1	1
Control	5	8	1	1	1
Control	5	9	1	1	1
Control	5	10	1	1	1
Control	5	11	1	1	1
Control	5	12	1	1	1
Control	5	13	1	1	1
Control	5	14	1	1	1
Control	5	15	1	1	1
Control	5	16	1	1	1
Control	5	17	1	1	1
Control	5	18	1	1	1
Control	5	19	1	1	1
Control	5	20	1	1	1
Control	5	21	1	1	1
Control	5	22	1	1	0
Control	5	23	1	1	1
Control	5	24	1	1	1
Control	5	25	1	1	1
Control	5	26	1	1	1
Control	5	27	1	1	1
Control	5	28	1	1	1
Control	5	29	1	1	1
Control	5	30	1	1	1
Control	5	31	1	1	1
Control	5	32	1	1	0
Control	5	33	1	1	0
Control	5	34	1	1	1
Control	5	35	1	1	1
Control	5	36	1	1	1
Control	5	37	1	1	1
Control	5	38	1	1	1
Control	5	39	1	1	1
Control	5	40	1	1	1
Control	6	1	0	0	0
Control	6	2	1	1	1
Control	6	3	0	1	0
Control	6	4	0	0	0
Control	6	5	1	1	1
Control	6	6	0	0	0
Control	6	7	1	1	1
Control	6	8	1	1	0
Control	6	9	0	0	0
Control	6	10	1	1	0
Control	6	11	1	1	0
Control	6	12	0	0	0
Control	6	13	0	0	0
Control	6	14	0	0	0
Control	6	15	0	0	0
Control	6	16	0	0	0
Control	6	17	0	0	0
Control	6	18	0	1	0
Control	6	19	0	0	0
Control	6	20	0	0	0
Control	6	21	0	0	0
Control	6	22	0	0	0
Control	6	23	0	0	0
Control	6	24	0	0	0
Control	6	25	0	0	0
Control	6	26	0	0	0
Control	6	27	0	0	0
Control	6	28	0	0	0
Control	6	29	1	1	1
Control	6	30	0	1	0
Control	6	31	0	0	0
Control	6	32	0	0	0
Control	6	33	1	1	1
Control	6	34	1	1	1
Control	6	35	0	1	0
Control	6	36	0	0	0
Control	6	37	1	1	1
Control	6	38	0	0	0
Control	6	39	1	1	1
Control	6	40	0	0	0
Phage	7	1	0	0	0
Phage	7	2	0	0	0
Phage	7	3	0	0	0
Phage	7	4	0	0	0
Phage	7	5	0	0	0
Phage	7	6	0	0	0
Phage	7	7	0	0	0
Phage	7	8	0	0	0
Phage	7	9	0	0	0
Phage	7	10	0	0	0
Phage	7	11	0	0	0
Phage	7	12	0	0	0
Phage	7	13	0	0	0
Phage	7	14	0	0	0
Phage	7	15	0	0	0
Phage	7	16	0	0	0
Phage	7	17	0	0	0
Phage	7	18	0	0	0
Phage	7	19	0	0	0
Phage	7	20	0	0	0
Phage	7	21	0	0	0
Phage	7	22	0	0	0
Phage	7	23	0	0	0
Phage	7	24	0	0	0
Phage	7	25	0	0	0
Phage	7	26	0	0	0
Phage	7	27	0	0	0
Phage	7	28	0	0	0
Phage	7	29	0	0	0
Phage	7	30	0	0	0
Phage	7	31	0	0	0
Phage	7	32	0	0	0
Phage	7	33	0	0	0
Phage	7	34	0	0	0
Phage	7	35	0	0	0
Phage	7	36	0	0	0
Phage	7	37	0	0	0
Phage	7	38	0	0	0
Phage	7	39	0	0	0
Phage	7	40	0	0	0
Phage	8	1	0	0	0
Phage	8	2	1	0	0
Phage	8	3	1	0	0
Phage	8	4	1	0	0
Phage	8	5	1	0	0
Phage	8	6	1	0	0
Phage	8	7	0	0	0
Phage	8	8	1	0	0
Phage	8	9	1	0	0
Phage	8	10	0	0	0
Phage	8	11	0	0	0
Phage	8	12	1	0	0
Phage	8	13	1	0	0
Phage	8	14	1	0	0
Phage	8	15	1	0	0
Phage	8	16	1	0	0
Phage	8	17	1	0	0
Phage	8	18	1	0	0
Phage	8	19	0	0	0
Phage	8	20	0	0	0
Phage	8	21	1	0	0
Phage	8	22	0	0	0
Phage	8	23	1	0	0
Phage	8	24	0	0	0
Phage	8	25	1	0	0
Phage	8	26	0	0	0
Phage	8	27	0	0	0
Phage	8	28	0	0	0
Phage	8	29	1	0	0
Phage	8	30	0	0	0
Phage	8	31	0	0	0
Phage	8	32	0	0	0
Phage	8	33	1	0	0
Phage	8	34	0	0	0
Phage	8	35	0	0	0
Phage	8	36	0	0	0
Phage	8	37	0	0	0
Phage	8	38	0	0	0
Phage	8	39	0	0	0
Phage	8	40	0	0	0
Phage	9	1	1	1	1
Phage	9	2	0	0	0
Phage	9	3	1	1	1
Phage	9	4	1	1	1
Phage	9	5	1	1	1
Phage	9	6	1	1	1
Phage	9	7	0	0	0
Phage	9	8	0	0	0
Phage	9	9	0	0	0
Phage	9	10	0	0	0
Phage	9	11	0	0	0
Phage	9	12	1	1	1
Phage	9	13	0	1	0
Phage	9	14	0	0	0
Phage	9	15	1	1	0
Phage	9	16	1	1	0
Phage	9	17	0	0	0
Phage	9	18	0	0	0
Phage	9	19	0	0	0
Phage	9	20	1	0	0
Phage	9	21	1	1	0
Phage	9	22	1	1	0
Phage	9	23	0	0	0
Phage	9	24	0	0	0
Phage	9	25	0	0	0
Phage	9	26	0	0	0
Phage	9	27	1	1	0
Phage	9	28	0	0	0
Phage	9	29	0	0	0
Phage	9	30	NA	NA	NA
Phage	9	31	0	0	0
Phage	9	32	1	1	0
Phage	9	33	0	0	0
Phage	9	34	1	1	0
Phage	9	35	1	0	0
Phage	9	36	1	1	0
Phage	9	37	0	0	0
Phage	9	38	0	0	0
Phage	9	39	1	1	0
Phage	9	40	1	1	0
Phage	10	1	1	0	0
Phage	10	2	1	0	0
Phage	10	3	1	0	0
Phage	10	4	0	0	0
Phage	10	5	0	0	0
Phage	10	6	0	0	0
Phage	10	7	0	0	0
Phage	10	8	0	0	0
Phage	10	9	0	0	0
Phage	10	10	0	0	0
Phage	10	11	1	0	0
Phage	10	12	0	0	0
Phage	10	13	0	0	0
Phage	10	14	0	0	0
Phage	10	15	0	0	0
Phage	10	16	0	0	0
Phage	10	17	1	0	0
Phage	10	18	0	0	0
Phage	10	19	0	0	0
Phage	10	20	1	0	0
Phage	10	21	0	0	0
Phage	10	22	1	0	0
Phage	10	23	0	0	0
Phage	10	24	0	0	0
Phage	10	25	1	0	0
Phage	10	26	0	0	0
Phage	10	27	0	0	0
Phage	10	28	1	0	0
Phage	10	29	0	0	0
Phage	10	30	0	0	0
Phage	10	31	0	0	0
Phage	10	32	0	0	0
Phage	10	33	0	0	0
Phage	10	34	0	0	0
Phage	10	35	0	0	0
Phage	10	36	0	0	0
Phage	10	37	0	0	0
Phage	10	38	0	0	0
Phage	10	39	0	0	0
Phage	10	40	0	0	0
Phage	11	1	0	0	0
Phage	11	2	0	0	0
Phage	11	3	0	0	0
Phage	11	4	0	0	0
Phage	11	5	0	0	0
Phage	11	6	0	0	0
Phage	11	7	0	0	0
Phage	11	8	0	0	0
Phage	11	9	1	1	0
Phage	11	10	0	0	0
Phage	11	11	0	0	0
Phage	11	12	0	0	0
Phage	11	13	0	0	0
Phage	11	14	0	0	0
Phage	11	15	0	0	0
Phage	11	16	0	0	0
Phage	11	17	0	0	0
Phage	11	18	0	0	0
Phage	11	19	0	0	0
Phage	11	20	0	0	0
Phage	11	21	0	0	0
Phage	11	22	0	0	0
Phage	11	23	0	0	0
Phage	11	24	0	0	0
Phage	11	25	0	0	0
Phage	11	26	0	0	0
Phage	11	27	0	0	0
Phage	11	28	0	0	0
Phage	11	29	0	0	0
Phage	11	30	0	0	0
Phage	11	31	0	0	0
Phage	11	32	0	0	0
Phage	11	33	0	0	0
Phage	11	34	0	0	0
Phage	11	35	0	0	0
Phage	11	36	0	0	0
Phage	11	37	0	0	0
Phage	11	38	0	0	0
Phage	11	39	0	0	0
Phage	11	40	0	0	0
Phage	12	1	0	0	0
Phage	12	2	0	0	0
Phage	12	3	1	0	0
Phage	12	4	1	0	0
Phage	12	5	0	0	0
Phage	12	6	1	0	0
Phage	12	7	0	0	0
Phage	12	8	0	0	0
Phage	12	9	1	0	0
Phage	12	10	1	0	0
Phage	12	11	1	0	0
Phage	12	12	0	0	0
Phage	12	13	1	0	0
Phage	12	14	0	0	0
Phage	12	15	0	0	0
Phage	12	16	1	0	0
Phage	12	17	1	0	0
Phage	12	18	1	0	0
Phage	12	19	0	0	0
Phage	12	20	0	0	0
Phage	12	21	1	0	0
Phage	12	22	1	0	0
Phage	12	23	0	0	0
Phage	12	24	0	0	0
Phage	12	25	0	0	0
Phage	12	26	0	0	0
Phage	12	27	1	0	0
Phage	12	28	1	0	0
Phage	12	29	1	0	0
Phage	12	30	0	0	0
Phage	12	31	0	0	0
Phage	12	32	1	0	0
Phage	12	33	0	0	0
Phage	12	34	1	0	0
Phage	12	35	0	0	0
Phage	12	36	0	0	0
Phage	12	37	0	0	0
Phage	12	38	0	0	0
Phage	12	39	0	0	0
Phage	12	40	1	0	0
