# Supplementary material for: Evolutionary diversification of Pseudomonas aeruginosa in an artificial sputum model
Source: BMC Microbiol. 2017 Jan 5;17:3. doi: 10.1186/s12866-016-0916-z (PMC5216580; doi:10.1186/s12866-016-0916-z)
Supplement: Additional file 2: — Antimicrbial susceptibility data and data for beta-lactamase production. (XLSX 18 kb) [file 12866_2016_916_MOESM2_ESM.xlsx]

## Sheet: Ceftazidime 8
		Frequency of clinically resistant isolates in population (untransformed)
Treatment	Population	R1	R2	R3	R4
Control	1	0	0	0	0
Control	2	1.8e-05	1.2e-05	3e-05	2.9e-05
Control	3	0.000106	0.000142	0.0001	8.2e-05
Control	4	0	3e-06	0	0
Control	5	1e-06	0	0	1e-06
Control	6	2.2e-05	4e-05	3e-05	7.4e-05
Phage	7	0	0	0	0
Phage	8	0	0	0	0
Phage	9	0	0	0	0
Phage	10	0.000304	0.000337	0.00028	5.2e-05
Phage	11	0.001843	0.005098	0.01047	0.0062
Phage	12	5.8e-05	4e-06	0	6.6e-05
PAO1 mutS mutant (positive control)		0.001031	0.001674	0.00091	0.000914
PAO1 wild-type cultured in LB (negative control)		0	0	0	0
PAO1 wild-type cultured in ASM (negative control)		0	1e-06	0	0

## Sheet: Ciprofloxacin 1
		Frequency of clinically resistant isolates in population (untransformed)
Treatment	Population	R1	R2	R3	R4
Control	1	0	0	0	0
Control	2	0	0	0	0
Control	3	3e-06	8.7e-05	2.6e-05	3.34737e-06
Control	4	0	0	0	0
Control	5	0	0	0	0
Control	6	0	0	0	0
Phage	7	0	0	0	0
Phage	8	0	0	0	0
Phage	9	0	0	0	0
Phage	10	0	0	0	0
Phage	11	0	0	0	0
Phage	12	0	0	0	0
PAO1 mutS mutant (positive control)		4e-06	3e-06	5e-06	2.18182e-06
PAO1 wild-type cultured in LB (negative control)		0	0	0	0
PAO1 wild-type cultured in ASM (negative control)		0	0	0	0

## Sheet: Colistin 4
		Frequency of clinically resistant isolates in population (untransformed)
Treatment	Population	R1	R2	R3	R4
Control	1	8.71795e-07	0	0	0
Control	2	8.69565e-08	1.6e-07	0	0
Control	3	3.07692e-07	8.88889e-08	0	0
Control	4	1.42857e-08	0	0	0
Control	5	1.08108e-07	0	0	0
Control	6	0	0	0	0
Phage	7	0	0	0	0
Phage	8	2.44898e-07	3.15789e-07	0	0
Phage	9	0	2.38806e-07	0	0
Phage	10	3.47826e-07	0	0	0
Phage	11	0	0	0	0
Phage	12	0	0	0	0
PAO1 mutS mutant (positive control)		1.5e-05	5.5814e-06	6.72e-06	1.4e-05
PAO1 wild-type cultured in LB (negative control)		2.5e-07	4e-07	0	0
PAO1 wild-type cultured in ASM (negative control)		1.21212e-07	0	0	0

## Sheet: Meropenem 8
		Frequency of clinically resistant isolates in population (untransformed)
Treatment	Population	R1	R2	R3	R4
Control	1	0	0	0	0
Control	2	0	0	0	0
Control	3	0	0	0	0
Control	4	0	0	0	0
Control	5	0	0	0	0
Control	6	0	0	0	0
Phage	7	0	0	0	0
Phage	8	0	0	0	0
Phage	9	0	0	0	0
Phage	10	0	0	0	0
Phage	11	0	0	0	0
Phage	12	0	0	0	0
PAO1 mutS mutant (positive control)
PAO1 wild-type cultured in LB (negative control)
PAO1 wild-type cultured in ASM (negative control)

## Sheet: Tazobactam 16 and piperacillin
		Frequency of clinically resistant isolates in population (untransformed)
Treatment	Population	R1	R2	R3	R4
Control	1	0	0	0	1e-06
Control	2	9.2e-05	8.6e-05	0.000123	4.5e-05
Control	3	0.000262	0.000203	0.000632	0.000266
Control	4	9e-06	2e-06	1e-05	0
Control	5	1e-06	0	7e-06	4e-06
Control	6	0.000552	5.2e-05	0.000219	0.0003
Phage	7	0	0	1e-06	0
Phage	8	0.000659	6.7e-05	2e-06	3.7e-05
Phage	9	0	1e-06	0	0
Phage	10	5.8e-05	1e-06	0.00055	0.000641
Phage	11	0.005176	0.016667	0.003945	0.006158
Phage	12	8.2e-05	6e-06	8e-06	7.1e-05
PAO1 mutS mutant (positive control)		0.00375	0.003209	0.00336	0.004909
PAO1 wild-type cultured in LB (negative control)		0	0	0	0
PAO1 wild-type cultured in ASM (negative control)		0	6e-06	0	0

## Sheet: Tobramycin 8
		Frequency of clinically resistant isolates in population (untransformed)
Treatment	Population	R1	R2	R3	R4
Control	1	0	0	0	0
Control	2	3e-06	5e-06	0	2e-06
Control	3	0	0	0	0
Control	4	0	0	0	0
Control	5	0	0	0	0
Control	6	0	1e-06	0	0
Phage	7	0	0	0	0
Phage	8	0	0	0	0
Phage	9	0	0	0	0
Phage	10	0	0	0	0
Phage	11	2e-06	0	0	0
Phage	12	0	0	0	0
PAO1 mutS mutant (positive control)		3.4e-05	2.2e-05	2.64e-05	2.1e-05
PAO1 wild-type cultured in LB (negative control)		0	0	0	0
PAO1 wild-type cultured in ASM (negative control)		0	0	0	0

## Sheet: Beta-lactamase production
		Isolate
Time elapsed (minutes)	Technical replicate	TZP1	TZP2	TZP3	TZP4	TZP5	CAZ1	CAZ2	CAZ3	CAZ4	CAZ5	PAO1 (negative control)
5	1	0.299492	0.337375	0.3644	0.37213	0.376462	0.47698	0.393419	0.371084	0.324538	0.41059	0.351673
5	2	0.295993	0.381089	0.356164	0.5	0.361035	0.382886	0.431315	0.408462	0.353195	0.3854	0.40708
5	3	0.307635	0.361157	0.44619	0.339647	0.420822	0.394013	0.398218	0.317907	0.35396	0.320253	0.29195
5	4	0.326297	0.357292	0.340336	0.351698	0.305276	0.36952	0.318501	0.340565	0.361351	0.397623	0.402707
35	1	0.40834	0.4241	0.552464	0.413821	0.585538	0.866137	0.44974	0.326069	0.34931	0.422222	0.259094
35	2	0.411516	0.501115	0.596021	0.487907	0.688904	0.879507	0.590942	0.494902	0.4	0.455357	0.37577
35	3	0.627234	0.602108	1.39355	0.477151	1.01103	0.917148	0.555792	0.373723	0.544348	0.421409	0.293264
35	4	0.537653	0.658776	0.600744	0.569364	0.5671	0.925521	0.555328	0.419025	0.4271	0.443318	0.390937
Change in ratio (per minute)	1	0.00362825	0.00289083	0.0062688	0.00138971	0.0069692	0.0129719	0.00187736	-0.0015005	0.000825708	0.000387731	-0.00308597
	2	0.00385074	0.00400088	0.00799523	-0.000403114	0.010929	0.016554	0.00532092	0.00288133	0.00156018	0.00233189	-0.00104365
	3	0.0106533	0.00803169	0.0315788	0.00458347	0.0196736	0.0174378	0.00525248	0.00186051	0.00634625	0.00337187	4.37845e-05
	4	0.0070452	0.0100494	0.00868026	0.00725555	0.00872746	0.0185334	0.00789422	0.00261531	0.00219162	0.00152315	-0.000392342
Mean		0.00629437	0.00624321	0.0136308	0.0032064	0.0115748	0.0163743	0.00508625	0.00146416	0.00273094	0.00190366	-0.00111955
